# Supplementary material for: Carapace microbiota in American lobsters (Homarus americanus) associated with epizootic shell disease and the green gland
Source: Front Microbiol. 2023 Apr 5;14:1093312. doi: 10.3389/fmicb.2023.1093312 (PMC10113626; doi:10.3389/fmicb.2023.1093312)
Supplement: SUPPLEMENTARY TABLE S1 — Information on the animals and sampling site. [file Table_1.xlsx]

## Sheet: Metadata
BioProject	BioSample accession	Sample ID	Animal ID	Weight (g)	Length (cm)	Sampling location	Dates of sample collection	Health status	Note	Gender	Body site
PRJNA944621	SAMN33752320	C-ESD-18	18	571.3	23.5	50 miles south of Montauk	2019-10-02	ESD		M	Carapace
PRJNA944621	SAMN33752321	C-ESD-19	19	695	26	50 miles south of Montauk	2019-10-02	ESD		M	Carapace
PRJNA944621	SAMN33752322	C-ESD-25	25	592.6	26	50 miles south of Montauk	2019-10-02	ESD	pincher claw missing	M	Carapace
PRJNA944621	SAMN33752323	C-ESD-29	29	741	27	Eastern Long Island Sound	2020-08-19	ESD	Severe erosion on carapace	M	Carapace
PRJNA944621	SAMN33752324	C-ESD-33	33	761.2	25	Eastern Long Island Sound	2020-08-19	ESD		M	Carapace
PRJNA944621	SAMN33752325	C-ESD-40	40	707.2	26	Eastern Long Island Sound	2020-08-19	ESD		M	Carapace
PRJNA944621	SAMN33752326	C-HTH-21	21	763.5	26	50 miles south of Montauk	2019-10-02	HTH		M	Carapace
PRJNA944621	SAMN33752327	C-HTH-27	27	604.3	26	50 miles south of Montauk	2019-10-02	HTH		M	Carapace
PRJNA944621	SAMN33752328	C-HTH-39	39	541.8	24.5	Eastern Long Island Sound	2020-08-19	HTH		M	Carapace
PRJNA944621	SAMN33752329	C-HTH-41	41	716.1	27	Eastern Long Island Sound	2020-08-19	HTH		M	Carapace
PRJNA944621	SAMN33752330	C-HTH-42	42	542.8	24	Eastern Long Island Sound	2020-08-19	HTH	Pits on head	M	Carapace
PRJNA944621	SAMN33752331	C-HTH-43	43	665.8	24	Eastern Long Island Sound	2020-08-19	HTH		M	Carapace
PRJNA944621	SAMN33752332	C-HTH-44	44	629.5	24	Eastern Long Island Sound	2020-08-19	HTH	Minor damages on carapace	M	Carapace
PRJNA944621	SAMN33752333	C-HTH-45	45	623.6	26	Eastern Long Island Sound	2020-08-19	HTH		M	Carapace
PRJNA944621	SAMN33752334	C-HTH-46	46	528.5	26	Eastern Long Island Sound	2020-08-19	HTH		F	Carapace
PRJNA944621	SAMN33752335	GG-ESD-19	19	695	26	50 miles south of Montauk	2019-10-02	ESD		M	Green gland
PRJNA944621	SAMN33752336	GG-ESD-23	23	564.9	26	50 miles south of Montauk	2019-10-02	ESD		F	Green gland
PRJNA944621	SAMN33752337	GG-ESD-24	24	540.5	24	50 miles south of Montauk	2019-10-02	ESD		M	Green gland
PRJNA944621	SAMN33752338	GG-HTH-21	21	763.5	26	50 miles south of Montauk	2019-10-02	HTH		M	Green gland
PRJNA944621	SAMN33752339	GG-HTH-27	27	604.3	26	50 miles south of Montauk	2019-10-02	HTH		M	Green gland
PRJNA944621	SAMN33752340	HP-ESD-19	19	695	26	50 miles south of Montauk	2019-10-02	ESD		M	Hepatopancreas
PRJNA944621	SAMN33752341	HP-ESD-24	24	540.5	24	50 miles south of Montauk	2019-10-02	ESD		M	Hepatopancreas
PRJNA944621	SAMN33752342	HP-HTH-21	21	763.5	26	50 miles south of Montauk	2019-10-02	HTH		M	Hepatopancreas
PRJNA944621	SAMN33752343	HP-HTH-26	26	594	27	50 miles south of Montauk	2019-10-02	HTH		F	Hepatopancreas
PRJNA944621	SAMN33752344	I-ESD-19	19	695	26	50 miles south of Montauk	2019-10-02	ESD		M	Intestine
PRJNA944621	SAMN33752345	I-ESD-24	24	540.5	24	50 miles south of Montauk	2019-10-02	ESD		M	Intestine
PRJNA944621	SAMN33752346	I-HTH-21	21	763.5	26	50 miles south of Montauk	2019-10-02	HTH		M	Intestine
PRJNA944621	SAMN33752347	I-HTH-26	26	594	27	50 miles south of Montauk	2019-10-02	HTH		F	Intestine
PRJNA944621	SAMN33752348	T-ESD-25	25	592.6	26	50 miles south of Montauk	2019-10-02	ESD	Pincher claw missing	M	Testis
PRJNA944621	SAMN33752349	T-ESD-28	28	672	25	Eastern Long Island Sound	2020-08-19	ESD		M	Testis
PRJNA944621	SAMN33752350	T-ESD-29	29	741	27	Eastern Long Island Sound	2020-08-19	ESD	Severe erosion on carapace	M	Testis
PRJNA944621	SAMN33752351	T-ESD-33	33	761.2	25	Eastern Long Island Sound	2020-08-19	ESD		M	Testis
PRJNA944621	SAMN33752352	T-ESD-40	40	707.2	26	Eastern Long Island Sound	2020-08-19	ESD		M	Testis
PRJNA944621	SAMN33752353	T-HTH-21	21	763.5	26	50 miles south of Montauk	2019-10-02	HTH		M	Testis
PRJNA944621	SAMN33752354	T-HTH-36	36	596	27	Eastern Long Island Sound	2020-08-19	HTH		F	Testis
PRJNA944621	SAMN33752355	T-HTH-41	41	716.1	27	Eastern Long Island Sound	2020-08-19	HTH		M	Testis
PRJNA944621	SAMN33752356	T-HTH-42	42	542.8	24	Eastern Long Island Sound	2020-08-19	HTH	Pits on head	M	Testis
PRJNA944621	SAMN33752357	T-HTH-43	43	665.8	24	Eastern Long Island Sound	2020-08-19	HTH		M	Testis
PRJNA944621	SAMN33752358	T-HTH-44	44	629.5	24	Eastern Long Island Sound	2020-08-19	HTH	Minor damages on carapace	M	Testis
PRJNA944621	SAMN33752359	T-HTH-45	45	623.6	26	Eastern Long Island Sound	2020-08-19	HTH		M	Testis

## Sheet: GPS coordinates (ELIS)
GPS Coordinates of Estern Long Island Sound Losters
°North	°West
41.2064	-72.0956
41.2074	-72.0944
41.2028	-72.0941
41.2094	-72.0941
41.2114	-72.0926
41.2069	-72.1053
41.206	-72.1033
41.2056	-72.1047
41.206	-72.1085
41.1999	-72.1163
41.2011	-72.1165
41.2004	-72.119
41.1993	-72.1228
41.1916	-72.1594
41.1919	-72.1628
41.1907	-72.1664
41.1895	-72.1683
41.189	-72.1696
41.1887	-72.1716
41.1873	-72.1614
41.1875	-72.1604
41.1866	-72.1624
41.1858	-72.1663
41.184	-72.1713
41.1844	-72.1733
41.1839	-72.1753
41.1839	-72.1753
41.1834	-72.1771
41.1834	-72.1796
41.1797	-72.187
41.1745	-72.1793
41.1743	-72.1784
41.1748	-72.1776
41.1754	-72.1791
41.1773	-72.1756
41.1781	-72.1737
41.1711	-72.2072
41.1711	-72.2059
41.15	-72.208
41.1482	-72.2093
41.1461	-72.2113
41.1431	-72.2127
41.1415	-72.2135
41.1399	-72.215
41.1385	-72.2163
41.1767	-72.1156
