# Supplementary material for: Carapace microbiota in American lobsters (Homarus americanus) associated with epizootic shell disease and the green gland
Source: Front Microbiol. 2023 Apr 5;14:1093312. doi: 10.3389/fmicb.2023.1093312 (PMC10113626; doi:10.3389/fmicb.2023.1093312)
Supplement: SUPPLEMENTARY TABLE S2 — Sequencing data statistics and quality. [file Table_2.XLSX]

## Sheet: Sequencing Statistis
Animal ID	Health Status	Body Site	Length(bp)	#Reads	Bases(bp)	Q20(%)	Q30(%)	GC(%)	N(ppm)
18	ESD	Cuticle	248.83	138144	34374415	97.9	93.78	50.95	30.31
19	ESD	Cuticle	248.88	97332	24223559	98.4	97.65	49.98	22.13
25	ESD	Cuticle	235.23	1456	342494	97.32	96.09	51.85	583.95
29	ESD	Cuticle	248.94	141076	35118778	97.76	93.58	50.95	29.7
33	ESD	Cuticle	248.58	143060	35562148	97.88	93.75	50.96	50.39
40	ESD	Cuticle	248.75	140560	34964572	97.74	93.53	51.03	69.56
21	HTH	Cuticle	239.62	2114	506562	98.01	97.12	51.75	706.72
27	HTH	Cuticle	247.31	140162	34663503	97.64	93.25	50.83	57.44
39	HTH	Cuticle	246.08	141892	34916942	97.65	93.33	51.76	61.6
41	HTH	Cuticle	247.9	141266	35019399	97.73	93.45	52.83	42.55
42	HTH	Cuticle	249.03	143910	35838339	97.78	93.57	51.23	38.53
43	HTH	Cuticle	248.32	142114	35290273	97.87	93.73	52.77	32.02
44	HTH	Cuticle	249.28	139926	34881264	97.83	93.68	51.24	37.64
45	HTH	Cuticle	247.13	141830	35049758	97.94	93.84	51.82	49.44
46	HTH	Cuticle	240.94	49684	11971017	97.4	93.01	51.38	357.95
19	ESD	Green gland	231.34	2190	506639	97.64	96.58	49.66	836.89
23	ESD	Green gland	241.48	3364	812337	97.53	96.48	50.74	160.03
24	ESD	Green gland	223.19	2702	603046	95.97	94.4	45.07	694.81
21	HTH	Green gland	232.64	3848	895182	98.2	97.38	47.7	328.42
27	HTH	Green gland	233.26	1660	387219	97.09	95.95	51.01	1141.47
19	ESD	Hepatopancreas	245.33	7760	1903724	98.23	97.46	49.37	299.41
24	ESD	Hepatopancreas	227.19	1104	250816	95.2	93.23	51.94	717.66
21	HTH	Hepatopancreas	242.92	3700	898791	98.23	97.37	52.15	209.17
26	HTH	Hepatopancreas	232.89	1566	364702	97.25	96.16	48.3	1414.85
19	ESD	Intestine	246.31	7790	1918733	98.35	97.55	51.89	173.55
24	ESD	Intestine	232.51	1558	362247	94.92	92.86	52.27	447.21
21	HTH	Intestine	249.58	83174	20758800	98.15	97.28	52.39	3.08
26	HTH	Intestine	249.52	72502	18090354	97.74	96.77	51.13	1.93
25	ESD	Testis	228.4	1130	258094	97.03	95.81	51.85	1301.85
28	ESD	Testis	207.72	23726	4928329	95.41	89.51	46.7	4590.2
29	ESD	Testis	205.89	19006	3913055	95.13	89.17	46.67	3037.52
33	ESD	Testis	220.52	27468	6057361	96.56	91.34	44.41	1168.5
40	ESD	Testis	202.84	20026	4061998	96.31	91.06	46.91	3210
21	HTH	Testis	245.25	6252	1533316	98.29	97.48	52.02	225.65
36	HTH	Testis	221.77	71128	15773769	95.96	90.78	45.29	1400.05
41	HTH	Testis	204.35	18164	3711891	95.92	90.41	45.27	2949.17
42	HTH	Testis	210.36	15924	3349844	95.48	89.71	46.12	3514.79
43	HTH	Testis	199.83	18892	3775185	95.74	90.07	46.62	3155.87
44	HTH	Testis	206.82	22696	4694069	95.62	89.79	45.19	2267.76
45	HTH	Testis	217.61	22858	4974051	96.08	90.46	45.17	1650.57

## Sheet: Data Quality
			Input	Filter-out			Merged
Animal ID	Health Status	Body Site	total-input-reads	reads-truncated	reads-too-short-after-truncation	reads-exceeding-maximum-ambiguous-bases	total-retained-reads	Percentage
18	ESD	Cuticle	22641	321	249	14	22378	0.988384
19	ESD	Cuticle	16235	626	503	0	15732	0.969018
25	ESD	Cuticle	267	6	6	0	261	0.977528
29	ESD	Cuticle	23192	402	295	14	22883	0.986676
33	ESD	Cuticle	23805	360	271	22	23512	0.987692
40	ESD	Cuticle	23357	429	328	15	23014	0.985315
21	HTH	Cuticle	407	17	13	0	394	0.968059
27	HTH	Cuticle	23560	442	332	14	23214	0.985314
39	HTH	Cuticle	24147	416	303	14	23830	0.986872
41	HTH	Cuticle	23811	377	298	20	23493	0.986645
42	HTH	Cuticle	23972	437	319	19	23634	0.9859
43	HTH	Cuticle	23704	367	282	18	23404	0.987344
44	HTH	Cuticle	23328	404	305	21	23002	0.986025
45	HTH	Cuticle	23349	322	235	15	23099	0.989293
46	HTH	Cuticle	8472	168	123	1	8348	0.985364
19	ESD	Green gland	358	11	6	0	352	0.98324
23	ESD	Green gland	593	34	27	0	566	0.954469
24	ESD	Green gland	357	34	24	0	333	0.932773
21	HTH	Green gland	540	23	21	0	519	0.961111
27	HTH	Green gland	289	18	17	0	272	0.941176
19	ESD	Hepatopancreas	1236	54	46	0	1190	0.962783
24	ESD	Hepatopancreas	203	15	11	0	192	0.945813
21	HTH	Hepatopancreas	688	24	21	0	667	0.969477
26	HTH	Hepatopancreas	290	14	11	0	279	0.962069
19	ESD	Intestine	1297	57	47	0	1250	0.963763
24	ESD	Intestine	283	27	19	0	264	0.932862
21	HTH	Intestine	13848	702	595	0	13253	0.957034
26	HTH	Intestine	12323	883	708	0	11615	0.942546
25	ESD	Testis	226	8	6	0	220	0.973451
28	ESD	Testis	3707	74	64	1	3642	0.982466
29	ESD	Testis	2649	71	54	0	2595	0.979615
33	ESD	Testis	3118	45	37	3	3078	0.987171
40	ESD	Testis	3074	46	36	2	3036	0.987638
21	HTH	Testis	1064	35	30	0	1034	0.971805
36	HTH	Testis	7996	146	111	1	7884	0.985993
41	HTH	Testis	2723	54	43	0	2680	0.984209
42	HTH	Testis	1646	37	24	2	1620	0.984204
43	HTH	Testis	1601	32	21	1	1579	0.986259
44	HTH	Testis	1530	34	22	0	1508	0.985621
45	HTH	Testis	1827	44	32	1	1794	0.981938
