# Supplementary material for: Carapace microbiota in American lobsters (Homarus americanus) associated with epizootic shell disease and the green gland
Source: Front Microbiol. 2023 Apr 5;14:1093312. doi: 10.3389/fmicb.2023.1093312 (PMC10113626; doi:10.3389/fmicb.2023.1093312)
Supplement: SUPPLEMENTARY TABLE S3 — Relative abundance of carapace microbiota at each taxonomic level. Relative abundance of bacterial taxa was compared between ESD and HTH using Mann-Whitney U test. [file Table_3.XLSX]

## Sheet: Phylum
Taxon	ESD (%)	HTH (%)	P-value
Bacteria;Bacteroidetes	33.011	21.3574	0.035964
Bacteria;Proteobacteria	58.2934	69.4858	0.0495504
Bacteria;FCPU426	0	0.00319695	0.0819738
Bacteria;Epsilonbacteraeota	4.85819	0.673211	0.0871976
Bacteria;Actinobacteria	1.26488	3.5474	0.0879121
Bacteria;Dependentiae	0.00154135	0.0168812	0.0965614
Bacteria;Verrucomicrobia	0.0409518	0.449449	0.0986588
Bacteria;Chloroflexi	0.0877238	0.374918	0.156928
Bacteria;Gemmatimonadetes	0.035042	0.117456	0.167538
Bacteria;Rokubacteria	0.00231203	0.00982403	0.206622
Bacteria;Nitrospirae	0.0581866	0.278247	0.211798
Bacteria;Elusimicrobia	0.00227882	0.0113158	0.22461
Bacteria;Latescibacteria	0.00312218	0.0419319	0.22461
Bacteria;Armatimonadetes	0.00154135	0.00764158	0.261614
Bacteria;Thermotogae	0.00716606	0	0.276303
Bacteria;Cloacimonetes	0.00955475	0	0.276303
Bacteria;Marinimicrobia (SAR406 clade)	0.00875852	0	0.276303
Bacteria;WS2	0.0109737	0	0.276303
Bacteria;Hydrogenedentes	0.00154135	0	0.276303
Bacteria;Deferribacteres	0.00159246	0	0.276303
Bacteria;Planctomycetes	0.0038797	0.0188113	0.277243
Bacteria;Fusobacteria	0.0549398	0.472451	0.325971
Bacteria;Deinococcus-Thermus	0.0383595	0.0893704	0.368066
Bacteria;Cyanobacteria	0.0132874	0.202939	0.372456
Bacteria;Firmicutes	0.421746	0.324786	0.408977
Bacteria;Spirochaetes	0.0691318	0.0207722	0.465209
Bacteria;Fibrobacteres	0.0151284	0.00713027	0.482919
Bacteria;Tenericutes	0.0095168	0.224622	0.494453
Bacteria;Nitrospinae	0	0.0812904	0.496242
Bacteria;BRC1	0	0.00106961	0.496242
Bacteria;Modulibacteria	0	0.00267403	0.496242
Bacteria;Chlamydiae	0	0.00106961	0.496242
Bacteria;Zixibacteria	0	0.00160442	0.496242
Bacteria;Dadabacteria	0.00313534	0.04008	0.596551
Bacteria;Acidobacteria	1.30203	1.74139	0.688911
Bacteria;Entotheonellaeota	0.00390601	0.00317068	0.705342
Bacteria;Patescibacteria	0.191215	0.161086	0.8135
Bacteria;WPS-2	0.171643	0.155585	0.863936
Bacteria;Calditrichaeota	0.00232519	0.0754769	0.939718

## Sheet: Class
Taxon	ESD (%)	HTH (%)	P-value
Bacteria;Proteobacteria;Gammaproteobacteria	23.4539	40.5816	0.011988
Bacteria;Actinobacteria;Acidimicrobiia	0.482049	3.32688	0.0175824
Bacteria;Acidobacteria;Holophagae	0.012375	0.132168	0.0286642
Bacteria;Bacteroidetes;Bacteroidia	32.8452	21.1821	0.035964
Bacteria;Acidobacteria;Subgroup 17	0	0.00937123	0.0418826
Bacteria;Chloroflexi;Dehalococcoidia	0.00154135	0.0150851	0.0551856
Bacteria;Cyanobacteria;Oxyphotobacteria	0.000783834	0.188741	0.0551856
Bacteria;Gemmatimonadetes;Gemmatimonadetes	0.0115269	0.0896809	0.0592142
Bacteria;FCPU426;uncultured bacterium	0	0.00319695	0.0819738
Bacteria;Epsilonbacteraeota;Campylobacteria	4.85819	0.673211	0.0871976
Bacteria;Acidobacteria;Subgroup 6	0.0109575	0.0966269	0.0959432
Bacteria;Dependentiae;Babeliae	0.00154135	0.0168812	0.0965614
Bacteria;Verrucomicrobia;Verrucomicrobiae	0.0409518	0.449449	0.0986588
Bacteria;Actinobacteria;Thermoleophilia	0.0115401	0.0613257	0.105193
Bacteria;Proteobacteria;Alphaproteobacteria	31.8576	26.8638	0.113487
Bacteria;Chloroflexi;Ktedonobacteria	0.00231203	0.0129656	0.126272
Bacteria;Armatimonadetes;Chthonomonadetes	0	0.00209515	0.152117
Bacteria;Fibrobacteres;Fibrobacteria	0	0.00606066	0.152117
Bacteria;Chloroflexi;AD3	0	0.00376945	0.152117
Bacteria;Acidobacteria;Acidobacteriia	0.218001	1.01226	0.173781
Bacteria;Patescibacteria;Saccharimonadia	0.0407594	0.0212384	0.201152
Bacteria;Acidobacteria;Subgroup 22	0.000783834	0.104337	0.206622
Bacteria;Elusimicrobia;Lineage IIa	0.000737463	0.00747805	0.206622
Bacteria;Rokubacteria;NC10	0.00231203	0.00982403	0.206622
Bacteria;Chloroflexi;KD4-96	0.0177829	0.0730558	0.211798
Bacteria;Firmicutes;Bacilli	0.00347462	0.132958	0.223543
Bacteria;Latescibacteria;uncultured bacterium	0.00312218	0.0353754	0.22461
Bacteria;Acidobacteria;Blastocatellia (Subgroup 4)	0.0831018	0.0610043	0.238173
Bacteria;Acidobacteria;Subgroup 18	0.000770677	0.00323427	0.261614
Bacteria;Planctomycetes;Phycisphaerae	0.00156767	0.00680966	0.261614
Bacteria;Elusimicrobia;Elusimicrobia	0	0.0011018	0.273242
Bacteria;Armatimonadetes;uncultured bacterium	0	0.0011018	0.273242
Bacteria;Acidobacteria;Subgroup 15	0	0.00220669	0.273242
Bacteria;WPS-2;Unclassified	0	0.00157153	0.273242
Bacteria;Thermotogae;Thermotogae	0.00716606	0	0.276303
Bacteria;Cloacimonetes;Cloacimonadia	0.00955475	0	0.276303
Bacteria;Firmicutes;Erysipelotrichia	0.00159246	0	0.276303
Bacteria;Marinimicrobia (SAR406 clade);uncultured bacterium	0.00875852	0	0.276303
Bacteria;WS2;uncultured bacterium	0.0109737	0	0.276303
Bacteria;Hydrogenedentes;Hydrogenedentia	0.00154135	0	0.276303
Bacteria;Deferribacteres;Deferribacteres	0.00159246	0	0.276303
Bacteria;Bacteroidetes;Rhodothermia	0.0444279	0.0920165	0.284503
Bacteria;Fusobacteria;Fusobacteriia	0.0549398	0.472451	0.325971
Bacteria;Actinobacteria;Coriobacteriia	0.00309587	0.00981598	0.337707
Bacteria;Actinobacteria;Actinobacteria	0.76741	0.144554	0.341431
Bacteria;Chloroflexi;Anaerolineae	0.0637491	0.254897	0.345348
Bacteria;Spirochaetes;Spirochaetia	0.0668066	0.0187062	0.351494
Bacteria;Nitrospirae;Thermodesulfovibrionia	0.0193746	0.0925495	0.368066
Bacteria;Deinococcus-Thermus;Deinococci	0.0383595	0.0893704	0.368066
Bacteria;Nitrospirae;Nitrospira	0.0280502	0.156908	0.372456
Bacteria;Firmicutes;Clostridia	0.412095	0.180424	0.375048
Bacteria;Firmicutes;Negativicutes	0.00458395	0.0114046	0.394207
Bacteria;Gemmatimonadetes;BD2-11 terrestrial group	0.023515	0.0240312	0.399822
Bacteria;Acidobacteria;Subgroup 5	0.000770677	0.00967939	0.405487
Bacteria;Cyanobacteria;Sericytochromatia	0.0109111	0.0131281	0.419396
Bacteria;Tenericutes;Mollicutes	0.0095168	0.224622	0.494453
Bacteria;Armatimonadetes;uncultured	0.00154135	0.00444463	0.496116
Bacteria;Nitrospinae;Nitrospinia	0	0.0812904	0.496242
Bacteria;Acidobacteria;AT-s3-28	0	0.00267403	0.496242
Bacteria;Patescibacteria;Parcubacteria	0	0.00101388	0.496242
Bacteria;BRC1;Unclassified	0	0.00106961	0.496242
Bacteria;Gemmatimonadetes;PAUC43f marine benthic group	0	0.00374364	0.496242
Bacteria;Acidobacteria;Subgroup 9	0	0.00534805	0.496242
Bacteria;Acidobacteria;Subgroup 21	0	0.00267403	0.496242
Bacteria;Latescibacteria;Unclassified	0	0.00113902	0.496242
Bacteria;Modulibacteria;Moduliflexia	0	0.00267403	0.496242
Bacteria;Latescibacteria;Latescibacteria	0	0.00427844	0.496242
Bacteria;Elusimicrobia;Lineage IIb	0	0.00159688	0.496242
Bacteria;Chlamydiae;Chlamydiae	0	0.00106961	0.496242
Bacteria;Zixibacteria;uncultured bacterium	0	0.00160442	0.496242
Bacteria;Chloroflexi;OLB14	0	0.000532294	0.496242
Bacteria;Latescibacteria;uncultured Latescibacteria bacterium	0	0.00113902	0.496242
Bacteria;Dadabacteria;Dadabacteriia	0.00313534	0.04008	0.596551
Bacteria;Planctomycetes;Pla4 lineage	0.00154135	0.00213226	0.596551
Bacteria;Proteobacteria;Deltaproteobacteria	2.98106	2.03507	0.606993
Bacteria;Entotheonellaeota;Entotheonellia	0.00390601	0.00317068	0.705342
Bacteria;Acidobacteria;Aminicenantia	0.473744	0.0128257	0.705342
Bacteria;Chloroflexi;JG30-KF-CM66	0.00156767	0.0092305	0.736145
Bacteria;Actinobacteria;MB-A2-108	0.000783834	0.00482904	0.736145
Bacteria;Planctomycetes;OM190	0.000770677	0.00986942	0.736145
Bacteria;Proteobacteria;Unclassified	0.000783834	0.00529297	0.736145
Bacteria;Chloroflexi;Chloroflexia	0.000770677	0.00538275	0.736145
Bacteria;Fibrobacteres;Chitinivibrionia	0.0151284	0.00106961	0.765087
Bacteria;Bacteroidetes;Ignavibacteria	0.121431	0.0832498	0.76747
Bacteria;Patescibacteria;Gracilibacteria	0.150456	0.138834	0.8135
Bacteria;Spirochaetes;Leptospirae	0.00232519	0.00206594	0.820524
Bacteria;Acidobacteria;Thermoanaerobaculia	0.499982	0.282689	0.859185
Bacteria;WPS-2;uncultured bacterium	0.171643	0.154013	0.863936
Bacteria;Cyanobacteria;Melainabacteria	0.00159246	0.00106961	0.92066
Bacteria;Acidobacteria;Subgroup 11	0.00154135	0.00429664	0.92066
Bacteria;Elusimicrobia;Endomicrobia	0.00154135	0.00113902	0.92066
Bacteria;Calditrichaeota;Calditrichia	0.00232519	0.0754769	0.939718
Bacteria;Nitrospirae;4-29-1	0.0107618	0.0287895	0.950473

## Sheet: Order
Taxon	ESD (%)	HTH (%)	P-value
Bacteria;Bacteroidetes;Bacteroidia;Flavobacteriales	29.8154	17.0591	0.0255744
Bacteria;Actinobacteria;Acidimicrobiia;Microtrichales	0.465775	3.17815	0.0255744
Bacteria;Proteobacteria;Alphaproteobacteria;Kordiimonadales	0.451148	0.0774059	0.0323129
Bacteria;Firmicutes;Bacilli;Lactobacillales	0	0.13022	0.0418826
Bacteria;Cyanobacteria;Oxyphotobacteria;Chloroplast	0	0.128929	0.0418826
Bacteria;Proteobacteria;Gammaproteobacteria;WD260	0.00691604	0.0622248	0.0432176
Bacteria;Proteobacteria;Gammaproteobacteria;HOC36	0.00465663	0.198505	0.0446097
Bacteria;Acidobacteria;Holophagae;Acanthopleuribacterales	0.00310826	0.0606255	0.0446097
Bacteria;Proteobacteria;Gammaproteobacteria;Enterobacteriales	0.0192977	0.198064	0.0516209
Bacteria;Proteobacteria;Alphaproteobacteria;Reyranellales	0.000770677	0.0179535	0.0551856
Bacteria;Acidobacteria;Holophagae;Holophagales	0.000770677	0.0266484	0.0551856
Bacteria;Patescibacteria;Gracilibacteria;JGI 0000069-P22	0.00761844	0.0874406	0.0592142
Bacteria;Gemmatimonadetes;Gemmatimonadetes;Gemmatimonadales	0.0115269	0.0896809	0.0592142
Bacteria;Actinobacteria;Actinobacteria;Frankiales	0.0108026	0.0877908	0.0592142
Bacteria;Proteobacteria;Gammaproteobacteria;Oceanospirillales	0.80385	2.08957	0.0663337
Bacteria;Patescibacteria;Gracilibacteria;uncultured organism	0.0756612	0.00163912	0.072673
Bacteria;Actinobacteria;Thermoleophilia;Gaiellales	0.00462406	0.0330129	0.0735207
Bacteria;Acidobacteria;Subgroup 6;Unclassified	0.00309587	0.0284458	0.0775833
Bacteria;Proteobacteria;Gammaproteobacteria;R7C24	0	0.00915859	0.0819738
Bacteria;FCPU426;uncultured bacterium;uncultured bacterium	0	0.00319695	0.0819738
Bacteria;Chloroflexi;Anaerolineae;Caldilineales	0	0.0883823	0.0819738
Bacteria;Acidobacteria;Subgroup 17;uncultured bacterium	0	0.0065609	0.0819738
Bacteria;Proteobacteria;Gammaproteobacteria;Unclassified	0.0311988	0.766483	0.0846526
Bacteria;Actinobacteria;Acidimicrobiia;uncultured	0.010128	0.059867	0.0863494
Bacteria;Epsilonbacteraeota;Campylobacteria;Campylobacterales	4.85819	0.673211	0.0871976
Bacteria;Bacteroidetes;Bacteroidia;Chitinophagales	1.32328	3.76302	0.0879121
Bacteria;Proteobacteria;Gammaproteobacteria;Methylococcales	0.0189888	0	0.0904097
Bacteria;Acidobacteria;Subgroup 6;uncultured bacterium	0.00237629	0.0344197	0.0935325
Bacteria;Verrucomicrobia;Verrucomicrobiae;S-BQ2-57 soil group	0.000770677	0.010346	0.0965278
Bacteria;Dependentiae;Babeliae;Babeliales	0.00154135	0.0168812	0.0965614
Bacteria;Acidobacteria;Holophagae;Subgroup 7	0.0084961	0.0448937	0.108408
Bacteria;Proteobacteria;Gammaproteobacteria;Thiohalorhabdales	0.0824525	0.494194	0.113487
Bacteria;Proteobacteria;Alphaproteobacteria;Rhodovibrionales	2.33761	1.18299	0.113487
Bacteria;Proteobacteria;Alphaproteobacteria;Caulobacterales	0.408562	1.06149	0.113487
Bacteria;Proteobacteria;Alphaproteobacteria;Rickettsiales	0.0542312	0.0142791	0.113579
Bacteria;Proteobacteria;Alphaproteobacteria;Micropepsales	0.00230437	0.0274925	0.113579
Bacteria;Proteobacteria;Deltaproteobacteria;RCP2-54	0.00156767	0.00921649	0.125047
Bacteria;Verrucomicrobia;Verrucomicrobiae;Pedosphaerales	0.00462406	0.0277627	0.126272
Bacteria;Proteobacteria;Deltaproteobacteria;MBNT15	0.00306265	0.0140278	0.13357
Bacteria;Actinobacteria;Thermoleophilia;Solirubrobacterales	0.00691604	0.0283129	0.13357
Bacteria;Proteobacteria;Alphaproteobacteria;Acetobacterales	0.0202498	0.118019	0.139293
Bacteria;Bacteroidetes;Bacteroidia;Sphingobacteriales	0.0135584	0.0537783	0.139293
Bacteria;Proteobacteria;Gammaproteobacteria;Cellvibrionales	0.984973	3.49395	0.144655
Bacteria;Cyanobacteria;Sericytochromatia;metagenome	0.00384572	0.000996333	0.15076
Bacteria;Tenericutes;Mollicutes;Entomoplasmatales	0	0.00703555	0.152117
Bacteria;Proteobacteria;Gammaproteobacteria;Salinisphaerales	0	0.00552826	0.152117
Bacteria;Proteobacteria;Gammaproteobacteria;CCD24	0	0.0125056	0.152117
Bacteria;Proteobacteria;Alphaproteobacteria;Dongiales	0	0.0059426	0.152117
Bacteria;Proteobacteria;Alphaproteobacteria;Azospirillales	0	0.00431502	0.152117
Bacteria;Fibrobacteres;Fibrobacteria;Fibrobacterales	0	0.00606066	0.152117
Bacteria;Chloroflexi;KD4-96;metagenome	0	0.00331737	0.152117
Bacteria;Chloroflexi;Anaerolineae;RBG-13-54-9	0	0.00163671	0.152117
Bacteria;Chloroflexi;AD3;uncultured bacterium	0	0.00376945	0.152117
Bacteria;Armatimonadetes;Chthonomonadetes;Chthonomonadales	0	0.00209515	0.152117
Bacteria;Chloroflexi;KD4-96;uncultured bacterium	0.00852855	0.0397735	0.15312
Bacteria;Actinobacteria;Acidimicrobiia;IMCC26256	0.00536153	0.0348463	0.15312
Bacteria;Proteobacteria;Gammaproteobacteria;Betaproteobacteriales	0.118023	0.491881	0.156928
Bacteria;Proteobacteria;Alphaproteobacteria;Elsterales	0.0138908	0.068709	0.171452
Bacteria;Acidobacteria;Acidobacteriia;Subgroup 2	0.0516593	0.217195	0.173781
Bacteria;Acidobacteria;Acidobacteriia;Acidobacteriales	0.0996503	0.501621	0.173781
Bacteria;Tenericutes;Mollicutes;Mycoplasmatales	0.00155451	0.217587	0.179535
Bacteria;Patescibacteria;Saccharimonadia;Saccharimonadales	0.0407594	0.0212384	0.201152
Bacteria;Rokubacteria;NC10;Rokubacteriales	0.000770677	0.00818993	0.206622
Bacteria;Elusimicrobia;Lineage IIa;Unclassified	0.000737463	0.00747805	0.206622
Bacteria;Chloroflexi;Anaerolineae;Anaerolineales	0.00154135	0.00872213	0.206622
Bacteria;Bacteroidetes;Ignavibacteria;SJA-28	0.000770677	0.0064812	0.206622
Bacteria;Acidobacteria;Subgroup 22;uncultured bacterium	0.000783834	0.093641	0.206622
Bacteria;Acidobacteria;Blastocatellia (Subgroup 4);11-24	0.000796229	0.00663257	0.206622
Bacteria;Proteobacteria;Alphaproteobacteria;uncultured	0.0230032	0.101691	0.211798
Bacteria;Proteobacteria;Gammaproteobacteria;JG36-TzT-191	0.00307505	0.0309461	0.223543
Bacteria;Latescibacteria;uncultured bacterium;uncultured bacterium	0.00312218	0.0353754	0.22461
Bacteria;Proteobacteria;Gammaproteobacteria;KI89A clade	0.00628307	0.117924	0.237942
Bacteria;Bacteroidetes;Ignavibacteria;Kryptoniales	0.0131665	0.0492368	0.254232
Bacteria;Proteobacteria;Gammaproteobacteria;Ga0077536	0.00391917	0.0186515	0.25843
Bacteria;Acidobacteria;Acidobacteriia;Solibacterales	0.0628129	0.283206	0.258595
Bacteria;Proteobacteria;Gammaproteobacteria;Diplorickettsiales	0.00154135	0.0160385	0.261614
Bacteria;Proteobacteria;Gammaproteobacteria;B2M28	0.00113704	0.113543	0.261614
Bacteria;Proteobacteria;Deltaproteobacteria;Desulfarculales	0.00156767	0.0129461	0.261614
Bacteria;Proteobacteria;Deltaproteobacteria;Deltaproteobacteria Incertae Sedis	0.00231203	0.00924176	0.261614
Bacteria;Planctomycetes;Phycisphaerae;Phycisphaerales	0.00156767	0.00680966	0.261614
Bacteria;Cyanobacteria;Oxyphotobacteria;Synechococcales	0.000783834	0.0208547	0.261614
Bacteria;Chloroflexi;Ktedonobacteria;Ktedonobacterales	0.00154135	0.00703274	0.261614
Bacteria;Chloroflexi;Ktedonobacteria;C0119	0.000770677	0.00593285	0.261614
Bacteria;Acidobacteria;Blastocatellia (Subgroup 4);Pyrinomonadales	0.00231203	0.00713267	0.261614
Bacteria;Proteobacteria;Gammaproteobacteria;Thiotrichales	0.809911	5.38031	0.272128
Bacteria;Proteobacteria;Gammaproteobacteria;Alteromonadales	3.97636	2.01735	0.272128
Bacteria;WPS-2;Unclassified;Unclassified	0	0.00157153	0.273242
Bacteria;Verrucomicrobia;Verrucomicrobiae;Chthoniobacterales	0	0.00224082	0.273242
Bacteria;Proteobacteria;Gammaproteobacteria;UBA4486	0	0.00726435	0.273242
Bacteria;Proteobacteria;Gammaproteobacteria;OM182 clade	0	0.00425058	0.273242
Bacteria;Proteobacteria;Gammaproteobacteria;JTB23	0	0.0089245	0.273242
Bacteria;Proteobacteria;Gammaproteobacteria;211ds20	0	0.00600517	0.273242
Bacteria;Elusimicrobia;Elusimicrobia;MVP-88	0	0.0011018	0.273242
Bacteria;Cyanobacteria;Oxyphotobacteria;Nostocales	0	0.0389572	0.273242
Bacteria;Chloroflexi;Dehalococcoidia;Sh765B-AG-111	0	0.0011018	0.273242
Bacteria;Chloroflexi;Dehalococcoidia;S085	0	0.00271783	0.273242
Bacteria;Chloroflexi;Dehalococcoidia;RBG-13-46-9	0	0.0027359	0.273242
Bacteria;Chloroflexi;Dehalococcoidia;Dehalococcoidales	0	0.00440762	0.273242
Bacteria;Armatimonadetes;uncultured bacterium;uncultured bacterium	0	0.0011018	0.273242
Bacteria;Actinobacteria;Actinobacteria;Streptomycetales	0	0.00488265	0.273242
Bacteria;Acidobacteria;Subgroup 6;uncultured Acidobacteriales bacterium	0	0.00701447	0.273242
Bacteria;Acidobacteria;Subgroup 18;Unclassified	0	0.00106469	0.273242
Bacteria;Acidobacteria;Subgroup 17;Unclassified	0	0.00167131	0.273242
Bacteria;Acidobacteria;Subgroup 15;uncultured bacterium	0	0.00220669	0.273242
Bacteria;Acidobacteria;Acidobacteriia;Subgroup 12	0	0.0011018	0.273242
Bacteria;Proteobacteria;Gammaproteobacteria;Aeromonadales	0.0131658	0.100325	0.273322
Bacteria;Acidobacteria;Subgroup 6;uncultured Acidobacteria bacterium	0.00548532	0.0267469	0.273322
Bacteria;WS2;uncultured bacterium;uncultured bacterium	0.0109737	0	0.276303
Bacteria;Thermotogae;Thermotogae;Petrotogales	0.00716606	0	0.276303
Bacteria;Tenericutes;Mollicutes;Izimaplasmatales	0.00796229	0	0.276303
Bacteria;Patescibacteria;Gracilibacteria;uncultured bacterium	0.00636983	0	0.276303
Bacteria;Patescibacteria;Gracilibacteria;Candidatus Peregrinibacteria	0.00156767	0	0.276303
Bacteria;Marinimicrobia (SAR406 clade);uncultured bacterium;uncultured bacterium	0.00875852	0	0.276303
Bacteria;Hydrogenedentes;Hydrogenedentia;Hydrogenedentiales	0.00154135	0	0.276303
Bacteria;Firmicutes;Erysipelotrichia;Erysipelotrichales	0.00159246	0	0.276303
Bacteria;Deferribacteres;Deferribacteres;Deferribacterales	0.00159246	0	0.276303
Bacteria;Cloacimonetes;Cloacimonadia;Cloacimonadales	0.00955475	0	0.276303
Bacteria;Verrucomicrobia;Verrucomicrobiae;Verrucomicrobiales	0.0331684	0.406962	0.314737
Bacteria;Proteobacteria;Gammaproteobacteria;Xanthomonadales	0.0147251	0.0545688	0.314737
Bacteria;Proteobacteria;Gammaproteobacteria;pItb-vmat-80	0.00627067	0.0159585	0.325971
Bacteria;Proteobacteria;Gammaproteobacteria;MBAE14	0.0298881	0.00855206	0.325971
Bacteria;Proteobacteria;Gammaproteobacteria;Coxiellales	0.0189701	0.0107308	0.325971
Bacteria;Patescibacteria;Gracilibacteria;Absconditabacteriales (SR1)	0.0538441	0.0411606	0.325971
Bacteria;Fusobacteria;Fusobacteriia;Fusobacteriales	0.0549398	0.472451	0.325971
Bacteria;Actinobacteria;Coriobacteriia;OPB41	0.00309587	0.00981598	0.337707
Bacteria;Spirochaetes;Spirochaetia;Spirochaetales	0.0668066	0.0187062	0.351494
Bacteria;Proteobacteria;Gammaproteobacteria;Nitrosococcales	0.0195695	0.0824661	0.351494
Bacteria;Proteobacteria;Deltaproteobacteria;Desulfovibrionales	0.27547	0.0106961	0.354109
Bacteria;Bacteroidetes;Rhodothermia;Balneolales	0.0187594	0.00214832	0.354109
Bacteria;Nitrospirae;Thermodesulfovibrionia;uncultured	0.0193746	0.0925495	0.368066
Bacteria;Deinococcus-Thermus;Deinococci;Deinococcales	0.0383595	0.0893704	0.368066
Bacteria;Nitrospirae;Nitrospira;Nitrospirales	0.0280502	0.156908	0.372456
Bacteria;Proteobacteria;Gammaproteobacteria;UBA10353 marine group	0.043586	0.147423	0.375048
Bacteria;Firmicutes;Clostridia;Clostridiales	0.412095	0.180424	0.375048
Bacteria;Proteobacteria;Gammaproteobacteria;Vibrionales	1.64549	2.96886	0.388412
Bacteria;Proteobacteria;Deltaproteobacteria;Desulfuromonadales	0.452944	0.0306242	0.394207
Bacteria;Firmicutes;Negativicutes;Selenomonadales	0.00458395	0.0114046	0.394207
Bacteria;Chloroflexi;KD4-96;Unclassified	0.00925438	0.0299649	0.394207
Bacteria;Proteobacteria;Deltaproteobacteria;Sva0485	0.00231203	0.00372935	0.399822
Bacteria;Gemmatimonadetes;BD2-11 terrestrial group;uncultured bacterium	0.0203797	0.0213622	0.399822
Bacteria;Actinobacteria;Actinobacteria;Micrococcales	0.00313534	0.0049462	0.399822
Bacteria;Proteobacteria;Deltaproteobacteria;NB1-j	0.00549923	0.143083	0.406042
Bacteria;Bacteroidetes;Ignavibacteria;Ignavibacteriales	0.00472627	0.00876206	0.406042
Bacteria;Acidobacteria;Acidobacteriia;Subgroup 13	0.00310826	0.00863717	0.406042
Bacteria;Bacteroidetes;Rhodothermia;Rhodothermales	0.0256685	0.0898681	0.435338
Bacteria;Acidobacteria;Blastocatellia (Subgroup 4);Blastocatellales	0.0799935	0.0472391	0.439543
Bacteria;Proteobacteria;Gammaproteobacteria;Gammaproteobacteria Incertae Sedis	0.42458	0.581326	0.455944
Bacteria;Proteobacteria;Gammaproteobacteria;Pseudomonadales	0.0526468	0.230611	0.479107
Bacteria;Proteobacteria;Alphaproteobacteria;Micavibrionales	0.125468	0.0538121	0.494453
Bacteria;Proteobacteria;Gammaproteobacteria;Milano-WF1B-44	0.00156767	0.00409615	0.496116
Bacteria;Proteobacteria;Gammaproteobacteria;KF-JG30-C25	0.000783834	0.00549403	0.496116
Bacteria;Chloroflexi;Dehalococcoidia;Unclassified	0.000770677	0.00159997	0.496116
Bacteria;Armatimonadetes;uncultured;uncultured bacterium	0.00154135	0.00444463	0.496116
Bacteria;Acidobacteria;Subgroup 18;uncultured bacterium	0.000770677	0.00216958	0.496116
Bacteria;Zixibacteria;uncultured bacterium;uncultured bacterium	0	0.00160442	0.496242
Bacteria;Proteobacteria;Gammaproteobacteria;EV818SWSAP88	0	0.00160442	0.496242
Bacteria;Proteobacteria;Gammaproteobacteria;EPR3968-O8a-Bc78	0	0.00267403	0.496242
Bacteria;Proteobacteria;Gammaproteobacteria;Acidithiobacillales	0	0.00160442	0.496242
Bacteria;Proteobacteria;Gammaproteobacteria;Acidiferrobacterales	0	0.00170853	0.496242
Bacteria;Proteobacteria;Alphaproteobacteria;Tistrellales	0	0.0294143	0.496242
Bacteria;Proteobacteria;Alphaproteobacteria;Alphaproteobacteria Incertae Sedis	0	0.0101613	0.496242
Bacteria;Planctomycetes;OM190;Unclassified	0	0.00113902	0.496242
Bacteria;Patescibacteria;Parcubacteria;Candidatus Kaiserbacteria	0	0.00101388	0.496242
Bacteria;Nitrospinae;Nitrospinia;Nitrospinales	0	0.0812904	0.496242
Bacteria;Modulibacteria;Moduliflexia;Moduliflexales	0	0.00267403	0.496242
Bacteria;Latescibacteria;uncultured Latescibacteria bacterium;uncultured Latescibacteria bacterium	0	0.00113902	0.496242
Bacteria;Latescibacteria;Unclassified;Unclassified	0	0.00113902	0.496242
Bacteria;Latescibacteria;Latescibacteria;Latescibacterales	0	0.00427844	0.496242
Bacteria;Gemmatimonadetes;PAUC43f marine benthic group;uncultured bacterium	0	0.00213922	0.496242
Bacteria;Gemmatimonadetes;PAUC43f marine benthic group;Unclassified	0	0.00160442	0.496242
Bacteria;Elusimicrobia;Lineage IIb;Unclassified	0	0.00159688	0.496242
Bacteria;Chloroflexi;OLB14;uncultured bacterium	0	0.000532294	0.496242
Bacteria;Chloroflexi;JG30-KF-CM66;uncultured bacterium	0	0.00227803	0.496242
Bacteria;Chloroflexi;Dehalococcoidia;661239	0	0.000993305	0.496242
Bacteria;Chloroflexi;Anaerolineae;uncultured	0	0.00106961	0.496242
Bacteria;Chlamydiae;Chlamydiae;Chlamydiales	0	0.00106961	0.496242
Bacteria;BRC1;Unclassified;Unclassified	0	0.00106961	0.496242
Bacteria;Bacteroidetes;Bacteroidia;Unclassified	0	0.00227803	0.496242
Bacteria;Actinobacteria;Actinobacteria;Actinomycetales	0	0.00113902	0.496242
Bacteria;Acidobacteria;Subgroup 9;uncultured bacterium	0	0.00534805	0.496242
Bacteria;Acidobacteria;Subgroup 5;Unclassified	0	0.00429664	0.496242
Bacteria;Acidobacteria;Subgroup 22;uncultured Acidobacteria bacterium	0	0.0106961	0.496242
Bacteria;Acidobacteria;Subgroup 21;uncultured bacterium	0	0.00267403	0.496242
Bacteria;Acidobacteria;Subgroup 17;uncultured Acidobacteria bacterium	0	0.00113902	0.496242
Bacteria;Acidobacteria;AT-s3-28;uncultured bacterium	0	0.00267403	0.496242
Bacteria;Bacteroidetes;Ignavibacteria;OPB56	0.102767	0.0187697	0.513081
Bacteria;Proteobacteria;Alphaproteobacteria;Parvibaculales	0.127794	0.109966	0.515364
Bacteria;Proteobacteria;Gammaproteobacteria;Cardiobacteriales	11.3728	15.853	0.528671
Bacteria;Proteobacteria;Gammaproteobacteria;Arenicellales	2.66723	4.03811	0.528671
Bacteria;Firmicutes;Bacilli;Bacillales	0.00347462	0.00273757	0.549644
Bacteria;Proteobacteria;Alphaproteobacteria;Holosporales	0.0132726	0.0168805	0.56514
Bacteria;Planctomycetes;Pla4 lineage;uncultured bacterium	0.00154135	0.00213226	0.596551
Bacteria;Dadabacteria;Dadabacteriia;Dadabacteriales	0.00313534	0.04008	0.596551
Bacteria;Proteobacteria;Alphaproteobacteria;Rhodobacterales	19.3726	20.4673	0.606993
Bacteria;Proteobacteria;Alphaproteobacteria;Sneathiellales	0.0157832	0.0153317	0.626354
Bacteria;Proteobacteria;Deltaproteobacteria;PB19	0.0390836	0.166258	0.637051
Bacteria;Proteobacteria;Alphaproteobacteria;Sphingomonadales	0.499592	0.48494	0.637051
Bacteria;Proteobacteria;Alphaproteobacteria;Rhizobiales	8.18284	2.88832	0.688911
Bacteria;Entotheonellaeota;Entotheonellia;Entotheonellales	0.00390601	0.00317068	0.705342
Bacteria;Acidobacteria;Aminicenantia;Aminicenantales	0.473744	0.0128257	0.705342
Bacteria;Proteobacteria;Deltaproteobacteria;Myxococcales	0.929664	1.15623	0.723437
Bacteria;Proteobacteria;Deltaproteobacteria;Bradymonadales	0.0787481	0.0776177	0.723437
Bacteria;Proteobacteria;Unclassified;Unclassified	0.000783834	0.00529297	0.736145
Bacteria;Proteobacteria;Gammaproteobacteria;PLTA13	0.000783834	0.00986201	0.736145
Bacteria;Proteobacteria;Gammaproteobacteria;AT-s2-59	0.000783834	0.0251308	0.736145
Bacteria;Planctomycetes;OM190;uncultured bacterium	0.000770677	0.0087304	0.736145
Bacteria;Chloroflexi;Dehalococcoidia;vadinBA26	0.000770677	0.00152863	0.736145
Bacteria;Chloroflexi;Chloroflexia;Thermomicrobiales	0.000770677	0.00538275	0.736145
Bacteria;Actinobacteria;MB-A2-108;Unclassified	0.000783834	0.00482904	0.736145
Bacteria;Acidobacteria;Subgroup 5;uncultured Acidobacteria bacterium	0.000770677	0.00538275	0.736145
Bacteria;Proteobacteria;Alphaproteobacteria;Caedibacterales	0.0027047	0.00518089	0.739599
Bacteria;Proteobacteria;Deltaproteobacteria;SAR324 clade(Marine group B)	0.0124756	0.0125651	0.749295
Bacteria;Proteobacteria;Gammaproteobacteria;Thiomicrospirales	0.0700682	0.00374364	0.765087
Bacteria;Proteobacteria;Alphaproteobacteria;Thalassobaculales	0.0274342	0.00534805	0.765087
Bacteria;Fibrobacteres;Chitinivibrionia;Chitinivibrionales	0.0151284	0.00106961	0.765087
Bacteria;Bacteroidetes;Bacteroidia;Bacteroidetes VC2.1 Bac22	0.0493662	0.00213922	0.765087
Bacteria;Actinobacteria;Actinobacteria;Propionibacteriales	0.215054	0.000532396	0.765087
Bacteria;Acidobacteria;Acidobacteriia;Unclassified	0.000770677	0.000498167	0.765087
Bacteria;Proteobacteria;Alphaproteobacteria;Rhodospirillales	0.161724	0.0435407	0.76747
Bacteria;Cyanobacteria;Sericytochromatia;uncultured bacterium	0.00706538	0.0121317	0.798217
Bacteria;Proteobacteria;Gammaproteobacteria;Steroidobacterales	0.077094	0.180126	0.812009
Bacteria;Bacteroidetes;Bacteroidia;Bacteroidales	1.49806	0.157265	0.8135
Bacteria;Spirochaetes;Leptospirae;Leptospirales	0.00232519	0.00206594	0.820524
Bacteria;Chloroflexi;Anaerolineae;Ardenticatenales	0.00931327	0.054396	0.833289
Bacteria;Proteobacteria;Gammaproteobacteria;Ectothiorhodospirales	0.0459774	0.446761	0.857136
Bacteria;Chloroflexi;Anaerolineae;SBR1031	0.0528945	0.10069	0.859185
Bacteria;Bacteroidetes;Bacteroidia;Cytophagales	0.145543	0.144569	0.859185
Bacteria;Acidobacteria;Thermoanaerobaculia;Thermoanaerobaculales	0.499982	0.282689	0.859185
Bacteria;WPS-2;uncultured bacterium;uncultured bacterium	0.171643	0.154013	0.863936
Bacteria;Verrucomicrobia;Verrucomicrobiae;Opitutales	0.00238869	0.00213671	0.866204
Bacteria;Rokubacteria;NC10;Methylomirabilales	0.00154135	0.0016341	0.866204
Bacteria;Proteobacteria;Gammaproteobacteria;EC3	0.00783834	0.00862629	0.866204
Bacteria;Proteobacteria;Gammaproteobacteria;BD7-8	0.000796229	0.0989111	0.866204
Bacteria;Proteobacteria;Deltaproteobacteria;Bdellovibrionales	0.287507	0.238169	0.906102
Bacteria;Proteobacteria;Gammaproteobacteria;Tenderiales	0.00156767	0.00427844	0.92066
Bacteria;Proteobacteria;Deltaproteobacteria;Unclassified	0.000783834	0.00160442	0.92066
Bacteria;Patescibacteria;Gracilibacteria;Unclassified	0.00539474	0.00859328	0.92066
Bacteria;Elusimicrobia;Endomicrobia;Endomicrobiales	0.00154135	0.00113902	0.92066
Bacteria;Cyanobacteria;Melainabacteria;Gastranaerophilales	0.00159246	0.00106961	0.92066
Bacteria;Chloroflexi;JG30-KF-CM66;Unclassified	0.00156767	0.00695247	0.92066
Bacteria;Actinobacteria;Acidimicrobiia;Actinomarinales	0.000783834	0.0540153	0.92066
Bacteria;Acidobacteria;Subgroup 11;uncultured bacterium	0.00154135	0.00429664	0.92066
Bacteria;Proteobacteria;Alphaproteobacteria;Unclassified	0.00621805	0.00750547	0.939718
Bacteria;Calditrichaeota;Calditrichia;Calditrichales	0.00232519	0.0754769	0.939718
Bacteria;Proteobacteria;Deltaproteobacteria;Oligoflexales	0.0101466	0.00903781	0.944065
Bacteria;Proteobacteria;Alphaproteobacteria;Puniceispirillales	0.00654644	0.0415452	0.944065
Bacteria;Proteobacteria;Gammaproteobacteria;Legionellales	0.0484763	0.0345021	0.950473
Bacteria;Nitrospirae;4-29-1;uncultured bacterium	0.0107618	0.0287895	0.950473
Bacteria;Proteobacteria;Deltaproteobacteria;Syntrophobacterales	0.0385521	0.0608138	0.952843
Bacteria;Proteobacteria;Deltaproteobacteria;Desulfobacterales	0.839365	0.0792094	0.952843
Bacteria;Proteobacteria;Gammaproteobacteria;uncultured	0.0108747	0.0779209	1
Bacteria;Proteobacteria;Gammaproteobacteria;Chromatiales	0.00579367	0.0393802	1
Bacteria;Proteobacteria;Alphaproteobacteria;Paracaedibacterales	0.0038797	0.00430493	1
Bacteria;Gemmatimonadetes;BD2-11 terrestrial group;Unclassified	0.00313534	0.002669	1
Bacteria;Actinobacteria;Actinobacteria;Corynebacteriales	0.538418	0.0452625	1

## Sheet: Family
Taxon	ESD (%)	HTH (%)	P-value
Bacteria;Proteobacteria;Gammaproteobacteria;Oceanospirillales;Pseudohongiellaceae	0.00192087	0.274545	0.0098716
Bacteria;Proteobacteria;Gammaproteobacteria;Betaproteobacteriales;Hydrogenophilaceae	0	0.00691054	0.0199815
Bacteria;Bacteroidetes;Bacteroidia;Flavobacteriales;Flavobacteriaceae	29.0162	16.4151	0.0255744
Bacteria;Proteobacteria;Gammaproteobacteria;Alteromonadales;Alteromonadaceae	0.34476	0.0497426	0.0286642
Bacteria;Proteobacteria;Alphaproteobacteria;Kordiimonadales;uncultured	0.420762	0.074188	0.0323129
Bacteria;Actinobacteria;Acidimicrobiia;Microtrichales;Microtrichaceae	0.241469	2.58787	0.0337357
Bacteria;Proteobacteria;Gammaproteobacteria;Betaproteobacteriales;Methylophilaceae	0	0.036329	0.0418826
Bacteria;Proteobacteria;Gammaproteobacteria;WD260;uncultured bacterium	0.00691604	0.0610858	0.0432176
Bacteria;Proteobacteria;Gammaproteobacteria;HOC36;uncultured bacterium	0.00230513	0.0906758	0.0446097
Bacteria;Acidobacteria;Holophagae;Acanthopleuribacterales;Acanthopleuribacteraceae	0.00310826	0.0606255	0.0446097
Bacteria;Proteobacteria;Gammaproteobacteria;Oceanospirillales;Oleiphilaceae	0.0702722	0.525787	0.0509945
Bacteria;Proteobacteria;Gammaproteobacteria;Enterobacteriales;Enterobacteriaceae	0.0192977	0.198064	0.0516209
Bacteria;Proteobacteria;Gammaproteobacteria;Xanthomonadales;Xanthomonadaceae	0.000770677	0.0281416	0.0551856
Bacteria;Acidobacteria;Holophagae;Holophagales;Holophagaceae	0.000770677	0.0266484	0.0551856
Bacteria;Proteobacteria;Alphaproteobacteria;Reyranellales;Reyranellaceae	0.000770677	0.0179535	0.0551856
Bacteria;Proteobacteria;Alphaproteobacteria;Rickettsiales;SM2D12	0.0155985	0.00427844	0.058177
Bacteria;Gemmatimonadetes;Gemmatimonadetes;Gemmatimonadales;Gemmatimonadaceae	0.0115269	0.0896809	0.0592142
Bacteria;Actinobacteria;Actinobacteria;Frankiales;Acidothermaceae	0.00849061	0.0778156	0.0592142
Bacteria;Epsilonbacteraeota;Campylobacteria;Campylobacterales;Arcobacteraceae	3.42026	0.60694	0.0675007
Bacteria;Patescibacteria;Gracilibacteria;uncultured organism;uncultured organism	0.0756612	0.00163912	0.072673
Bacteria;Actinobacteria;Thermoleophilia;Gaiellales;uncultured	0.00462406	0.0318738	0.0735207
Bacteria;Proteobacteria;Deltaproteobacteria;MBNT15;uncultured bacterium	0.000770677	0.00919939	0.0735207
Bacteria;Proteobacteria;Gammaproteobacteria;Pseudomonadales;Pseudomonadaceae	0.00554805	0.122527	0.0775833
Bacteria;Acidobacteria;Subgroup 6;Unclassified;Unclassified	0.00309587	0.0284458	0.0775833
Bacteria;Acidobacteria;Subgroup 17;uncultured bacterium;uncultured bacterium	0	0.0065609	0.0819738
Bacteria;Cyanobacteria;Oxyphotobacteria;Chloroplast;Unclassified	0	0.0978788	0.0819738
Bacteria;Cyanobacteria;Oxyphotobacteria;Chloroplast;uncultured bacterium	0	0.0225077	0.0819738
Bacteria;FCPU426;uncultured bacterium;uncultured bacterium;uncultured bacterium	0	0.00319695	0.0819738
Bacteria;Chloroflexi;Anaerolineae;Caldilineales;Caldilineaceae	0	0.0883823	0.0819738
Bacteria;Firmicutes;Bacilli;Lactobacillales;Streptococcaceae	0	0.129155	0.0819738
Bacteria;Patescibacteria;Gracilibacteria;JGI 0000069-P22;uncultured bacterium	0	0.00789468	0.0819738
Bacteria;Proteobacteria;Gammaproteobacteria;Steroidobacterales;Steroidobacteraceae	0	0.00328256	0.0819738
Bacteria;Bacteroidetes;Bacteroidia;Sphingobacteriales;Lentimicrobiaceae	0	0.00694565	0.0819738
Bacteria;Proteobacteria;Gammaproteobacteria;Unclassified;Unclassified	0.0311988	0.766483	0.0846526
Bacteria;Actinobacteria;Acidimicrobiia;uncultured;uncultured bacterium	0.010128	0.059867	0.0863494
Bacteria;Bacteroidetes;Bacteroidia;Chitinophagales;Saprospiraceae	1.20638	3.2586	0.0879121
Bacteria;Proteobacteria;Gammaproteobacteria;Cellvibrionales;Spongiibacteraceae	0.361903	2.08446	0.0879121
Bacteria;Proteobacteria;Gammaproteobacteria;Methylococcales;Cycloclasticaceae	0.0189888	0	0.0904097
Bacteria;Patescibacteria;Gracilibacteria;Absconditabacteriales (SR1);Unclassified	0.00620489	0	0.0904097
Bacteria;Actinobacteria;Acidimicrobiia;Microtrichales;Iamiaceae	0.0023639	0	0.0904097
Bacteria;Proteobacteria;Alphaproteobacteria;Rickettsiales;bac2nit3	0.00193326	0	0.0904097
Bacteria;Acidobacteria;Subgroup 6;uncultured bacterium;uncultured bacterium	0.00237629	0.0344197	0.0935325
Bacteria;Verrucomicrobia;Verrucomicrobiae;S-BQ2-57 soil group;uncultured bacterium	0.000770677	0.010346	0.0965278
Bacteria;Bacteroidetes;Bacteroidia;Cytophagales;Bernardetiaceae	0.0143306	0.00362985	0.0965278
Bacteria;Proteobacteria;Gammaproteobacteria;Alteromonadales;Psychromonadaceae	1.04511	0.0684484	0.105193
Bacteria;Firmicutes;Clostridia;Clostridiales;Clostridiaceae 1	0.00471388	0.0348291	0.105193
Bacteria;Bacteroidetes;Bacteroidia;Flavobacteriales;NS7 marine group	0.0296379	0.00750065	0.110078
Bacteria;Acidobacteria;Acidobacteriia;Acidobacteriales;uncultured	0.0640595	0.329166	0.110332
Bacteria;Proteobacteria;Gammaproteobacteria;Thiohalorhabdales;Thiohalorhabdaceae	0.0824525	0.494194	0.113487
Bacteria;Proteobacteria;Alphaproteobacteria;Rhodovibrionales;Kiloniellaceae	2.33761	1.18299	0.113487
Bacteria;Proteobacteria;Alphaproteobacteria;Micropepsales;Micropepsaceae	0.00230437	0.0274925	0.113579
Bacteria;Proteobacteria;Alphaproteobacteria;Rhizobiales;Methyloligellaceae	0.113777	0.290911	0.125169
Bacteria;Verrucomicrobia;Verrucomicrobiae;Pedosphaerales;Pedosphaeraceae	0.00462406	0.0277627	0.126272
Bacteria;Proteobacteria;Alphaproteobacteria;Rhizobiales;KF-JG30-B3	0.000783834	0.00540568	0.126272
Bacteria;Proteobacteria;Gammaproteobacteria;JG36-TzT-191;uncultured gamma proteobacterium	0.000770677	0.00644728	0.126272
Bacteria;Patescibacteria;Gracilibacteria;JGI 0000069-P22;Unclassified	0.00761844	0.079546	0.128147
Bacteria;Proteobacteria;Alphaproteobacteria;Rhizobiales;Beijerinckiaceae	0.0186628	0.0778018	0.137155
Bacteria;Proteobacteria;Alphaproteobacteria;Acetobacterales;Acetobacteraceae	0.0202498	0.118019	0.139293
Bacteria;Proteobacteria;Alphaproteobacteria;Rhizobiales;Xanthobacteraceae	0.0555334	0.275821	0.139293
Bacteria;Proteobacteria;Alphaproteobacteria;Caulobacterales;Hyphomonadaceae	0.371781	1.02313	0.144655
Bacteria;Proteobacteria;Gammaproteobacteria;Alteromonadales;Colwelliaceae	2.32488	0.532824	0.144655
Bacteria;Cyanobacteria;Sericytochromatia;metagenome;metagenome	0.00384572	0.000996333	0.15076
Bacteria;Proteobacteria;Deltaproteobacteria;NB1-j;Unclassified	0	0.0138633	0.152117
Bacteria;Armatimonadetes;Chthonomonadetes;Chthonomonadales;uncultured bacterium	0	0.00209515	0.152117
Bacteria;Tenericutes;Mollicutes;Entomoplasmatales;Entomoplasmatales Incertae Sedis	0	0.00703555	0.152117
Bacteria;Actinobacteria;Actinobacteria;Corynebacteriales;Corynebacteriaceae	0	0.0435912	0.152117
Bacteria;Proteobacteria;Gammaproteobacteria;R7C24;metagenome	0	0.00809092	0.152117
Bacteria;Bacteroidetes;Bacteroidia;Chitinophagales;37-13	0	0.00894531	0.152117
Bacteria;Dependentiae;Babeliae;Babeliales;uncultured bacterium	0	0.00213729	0.152117
Bacteria;Chloroflexi;Anaerolineae;RBG-13-54-9;uncultured Chloroflexi bacterium	0	0.00163671	0.152117
Bacteria;Proteobacteria;Gammaproteobacteria;Betaproteobacteriales;Unclassified	0	0.00277322	0.152117
Bacteria;Chloroflexi;KD4-96;metagenome;metagenome	0	0.00331737	0.152117
Bacteria;Acidobacteria;Blastocatellia (Subgroup 4);11-24;uncultured bacterium	0	0.00163671	0.152117
Bacteria;Proteobacteria;Alphaproteobacteria;Dongiales;Dongiaceae	0	0.0059426	0.152117
Bacteria;Proteobacteria;Gammaproteobacteria;CCD24;uncultured bacterium	0	0.00820898	0.152117
Bacteria;Proteobacteria;Gammaproteobacteria;Salinisphaerales;Solimonadaceae	0	0.00552826	0.152117
Bacteria;Acidobacteria;Acidobacteriia;Subgroup 13;uncultured bacterium	0	0.00266429	0.152117
Bacteria;Proteobacteria;Deltaproteobacteria;Myxococcales;Archangiaceae	0	0.00490867	0.152117
Bacteria;Bacteroidetes;Bacteroidia;Cytophagales;Microscillaceae	0	0.00650333	0.152117
Bacteria;Proteobacteria;Alphaproteobacteria;Azospirillales;Inquilinaceae	0	0.00431502	0.152117
Bacteria;Chloroflexi;AD3;uncultured bacterium;uncultured bacterium	0	0.00376945	0.152117
Bacteria;Actinobacteria;Acidimicrobiia;IMCC26256;uncultured bacterium	0.00459085	0.0298694	0.15312
Bacteria;Chloroflexi;KD4-96;uncultured bacterium;uncultured bacterium	0.00852855	0.0397735	0.15312
Bacteria;Proteobacteria;Gammaproteobacteria;Betaproteobacteriales;Burkholderiaceae	0.0229926	0.103515	0.156928
Bacteria;Proteobacteria;Deltaproteobacteria;Syntrophobacterales;Syntrophobacteraceae	0.00385339	0.0273826	0.162709
Bacteria;Dependentiae;Babeliae;Babeliales;Vermiphilaceae	0.00154135	0.0082619	0.162709
Bacteria;Bacteroidetes;Ignavibacteria;Ignavibacteriales;LD-RB-34	0.00154135	0.00876206	0.162709
Bacteria;Actinobacteria;Thermoleophilia;Solirubrobacterales;Solirubrobacteraceae	0.00537468	0.0239719	0.167538
Bacteria;Acidobacteria;Holophagae;Subgroup 7;uncultured bacterium	0.00695475	0.0356568	0.171452
Bacteria;Proteobacteria;Alphaproteobacteria;Elsterales;uncultured	0.0138908	0.068709	0.171452
Bacteria;Acidobacteria;Acidobacteriia;Subgroup 2;uncultured bacterium	0.0516593	0.217195	0.173781
Bacteria;Proteobacteria;Alphaproteobacteria;Rhizobiales;Devosiaceae	0.691593	0.238422	0.173781
Bacteria;Tenericutes;Mollicutes;Mycoplasmatales;Mycoplasmataceae	0.00155451	0.217587	0.179535
Bacteria;Proteobacteria;Alphaproteobacteria;Caulobacterales;Caulobacteraceae	0.00229197	0.0180376	0.180611
Bacteria;Bacteroidetes;Bacteroidia;Flavobacteriales;Crocinitomicaceae	0.531774	0.351604	0.194452
Bacteria;Proteobacteria;Alphaproteobacteria;Caulobacterales;Parvularculaceae	0.0344887	0.0203188	0.201152
Bacteria;Actinobacteria;Thermoleophilia;Solirubrobacterales;67-14	0.00154135	0.00434099	0.206567
Bacteria;Bacteroidetes;Ignavibacteria;SJA-28;uncultured bacterium	0.000770677	0.0064812	0.206622
Bacteria;Acidobacteria;Subgroup 22;uncultured bacterium;uncultured bacterium	0.000783834	0.093641	0.206622
Bacteria;Elusimicrobia;Lineage IIa;Unclassified;Unclassified	0.000737463	0.00747805	0.206622
Bacteria;Proteobacteria;Alphaproteobacteria;Kordiimonadales;Kordiimonadaceae	0.0303868	0.00321793	0.206622
Bacteria;Chloroflexi;Anaerolineae;Anaerolineales;Anaerolineaceae	0.00154135	0.00872213	0.206622
Bacteria;Rokubacteria;NC10;Rokubacteriales;uncultured bacterium	0.000770677	0.00818993	0.206622
Bacteria;Proteobacteria;Gammaproteobacteria;Betaproteobacteriales;Rhodocyclaceae	0.0231948	0.0923388	0.211798
Bacteria;Acidobacteria;Acidobacteriia;Acidobacteriales;Koribacteraceae	0.0301518	0.134541	0.211798
Bacteria;Bacteroidetes;Bacteroidia;Bacteroidales;Bacteroidetes vadinHA17	0.0154377	0.0696278	0.211798
Bacteria;Proteobacteria;Deltaproteobacteria;Desulfuromonadales;Geobacteraceae	0.00864865	0.0220673	0.223543
Bacteria;Latescibacteria;uncultured bacterium;uncultured bacterium;uncultured bacterium	0.00312218	0.0353754	0.22461
Bacteria;Proteobacteria;Gammaproteobacteria;KI89A clade;uncultured bacterium	0.00549923	0.0746322	0.237942
Bacteria;Proteobacteria;Alphaproteobacteria;Rickettsiales;AB1	0.0297045	0.00521526	0.237942
Bacteria;Proteobacteria;Deltaproteobacteria;Bdellovibrionales;Bacteriovoracaceae	0.168326	0.075175	0.238173
Bacteria;Proteobacteria;Alphaproteobacteria;uncultured;uncultured bacterium	0.0128404	0.0702818	0.254232
Bacteria;Proteobacteria;Deltaproteobacteria;Myxococcales;Polyangiaceae	0.0610282	0.0817931	0.254232
Bacteria;Bacteroidetes;Ignavibacteria;Kryptoniales;BSV26	0.0131665	0.0492368	0.254232
Bacteria;Proteobacteria;Alphaproteobacteria;Rhizobiales;A0839	0.00231203	0.0053849	0.25843
Bacteria;Proteobacteria;Gammaproteobacteria;Ga0077536;uncultured gamma proteobacterium	0.00391917	0.00635095	0.25843
Bacteria;Acidobacteria;Acidobacteriia;Solibacterales;Solibacteraceae (Subgroup 3)	0.0628129	0.283206	0.258595
Bacteria;Chloroflexi;Ktedonobacteria;Ktedonobacterales;Ktedonobacteraceae	0.00154135	0.00703274	0.261614
Bacteria;Proteobacteria;Deltaproteobacteria;Myxococcales;bacteriap25	0.00391917	0.0409337	0.261614
Bacteria;Acidobacteria;Blastocatellia (Subgroup 4);Pyrinomonadales;Pyrinomonadaceae	0.00231203	0.00713267	0.261614
Bacteria;Proteobacteria;Alphaproteobacteria;Micavibrionales;uncultured	0.0195162	0.00905353	0.261614
Bacteria;Chloroflexi;Ktedonobacteria;C0119;uncultured bacterium	0.000770677	0.00593285	0.261614
Bacteria;Proteobacteria;Gammaproteobacteria;Diplorickettsiales;Diplorickettsiaceae	0.00154135	0.0160385	0.261614
Bacteria;Proteobacteria;Deltaproteobacteria;Desulfarculales;Desulfarculaceae	0.00156767	0.0129461	0.261614
Bacteria;Acidobacteria;Holophagae;Subgroup 7;Unclassified	0.00154135	0.00766042	0.261614
Bacteria;Proteobacteria;Deltaproteobacteria;Deltaproteobacteria Incertae Sedis;Syntrophorhabdaceae	0.00231203	0.00924176	0.261614
Bacteria;Proteobacteria;Gammaproteobacteria;MBAE14;Unclassified	0.0252253	0.00801967	0.261614
Bacteria;Planctomycetes;Phycisphaerae;Phycisphaerales;Phycisphaeraceae	0.00156767	0.00680966	0.261614
Bacteria;Proteobacteria;Gammaproteobacteria;B2M28;uncultured bacterium	0.00113704	0.113543	0.261614
Bacteria;Cyanobacteria;Oxyphotobacteria;Synechococcales;Cyanobiaceae	0.000783834	0.0192578	0.261614
Bacteria;Proteobacteria;Gammaproteobacteria;Thiotrichales;Thiotrichaceae	0.809911	5.38031	0.272128
Bacteria;Elusimicrobia;Elusimicrobia;MVP-88;uncultured bacterium	0	0.0011018	0.273242
Bacteria;Actinobacteria;Actinobacteria;Frankiales;Frankiaceae	0	0.00442635	0.273242
Bacteria;Proteobacteria;Gammaproteobacteria;Cellvibrionales;Microbulbiferaceae	0	0.00852902	0.273242
Bacteria;Bacteroidetes;Ignavibacteria;OPB56;Unclassified	0	0.00106469	0.273242
Bacteria;Proteobacteria;Gammaproteobacteria;Betaproteobacteriales;Chromobacteriaceae	0	0.00337984	0.273242
Bacteria;Proteobacteria;Deltaproteobacteria;RCP2-54;metagenome	0	0.00103934	0.273242
Bacteria;Acidobacteria;Subgroup 18;Unclassified;Unclassified	0	0.00106469	0.273242
Bacteria;Armatimonadetes;uncultured bacterium;uncultured bacterium;uncultured bacterium	0	0.0011018	0.273242
Bacteria;Chloroflexi;Dehalococcoidia;Dehalococcoidales;Dehalococcoidaceae	0	0.0032686	0.273242
Bacteria;Actinobacteria;Actinobacteria;Micrococcales;Micrococcaceae	0	0.00220518	0.273242
Bacteria;Patescibacteria;Saccharimonadia;Saccharimonadales;Unclassified	0	0.00271783	0.273242
Bacteria;Fibrobacteres;Fibrobacteria;Fibrobacterales;Fibrobacteraceae	0	0.00499586	0.273242
Bacteria;Proteobacteria;Gammaproteobacteria;EC3;uncultured bacterium	0	0.00274343	0.273242
Bacteria;Actinobacteria;Actinobacteria;Streptomycetales;Streptomycetaceae	0	0.00488265	0.273242
Bacteria;Actinobacteria;Actinobacteria;Frankiales;Sporichthyaceae	0	0.0011018	0.273242
Bacteria;Chloroflexi;Dehalococcoidia;RBG-13-46-9;uncultured bacterium	0	0.0027359	0.273242
Bacteria;Bacteroidetes;Bacteroidia;Sphingobacteriales;KD1-131	0	0.0011018	0.273242
Bacteria;Proteobacteria;Gammaproteobacteria;R7C24;Unclassified	0	0.00106768	0.273242
Bacteria;Proteobacteria;Gammaproteobacteria;AT-s2-59;uncultured gamma proteobacterium	0	0.00908667	0.273242
Bacteria;Acidobacteria;Subgroup 6;uncultured Acidobacteriales bacterium;uncultured Acidobacteriales bacterium	0	0.00701447	0.273242
Bacteria;Proteobacteria;Gammaproteobacteria;KF-JG30-C25;uncultured bacterium	0	0.00442635	0.273242
Bacteria;Proteobacteria;Gammaproteobacteria;HOC36;uncultured gamma proteobacterium	0	0.0197321	0.273242
Bacteria;Actinobacteria;Actinobacteria;Micrococcales;Intrasporangiaceae	0	0.00167141	0.273242
Bacteria;Actinobacteria;Acidimicrobiia;IMCC26256;uncultured actinobacterium	0	0.00167141	0.273242
Bacteria;Proteobacteria;Gammaproteobacteria;OM182 clade;uncultured gamma proteobacterium	0	0.00425058	0.273242
Bacteria;Proteobacteria;Gammaproteobacteria;211ds20;uncultured bacterium	0	0.00600517	0.273242
Bacteria;Proteobacteria;Deltaproteobacteria;Myxococcales;uncultured	0	0.0027359	0.273242
Bacteria;Proteobacteria;Gammaproteobacteria;Chromatiales;Chromatiaceae	0	0.0111576	0.273242
Bacteria;Proteobacteria;Deltaproteobacteria;RCP2-54;Unclassified	0	0.00600517	0.273242
Bacteria;Proteobacteria;Gammaproteobacteria;UBA4486;uncultured bacterium	0	0.00726435	0.273242
Bacteria;Acidobacteria;Holophagae;Subgroup 7;uncultured Acidobacteria bacterium	0	0.00157655	0.273242
Bacteria;Chloroflexi;Dehalococcoidia;S085;uncultured bacterium	0	0.00271783	0.273242
Bacteria;Proteobacteria;Gammaproteobacteria;Nitrosococcales;Methylophagaceae	0	0.00676125	0.273242
Bacteria;Acidobacteria;Subgroup 17;Unclassified;Unclassified	0	0.00167131	0.273242
Bacteria;Acidobacteria;Acidobacteriia;Subgroup 12;uncultured bacterium	0	0.0011018	0.273242
Bacteria;Acidobacteria;Subgroup 15;uncultured bacterium;uncultured bacterium	0	0.00220669	0.273242
Bacteria;Proteobacteria;Deltaproteobacteria;Myxococcales;mle1-27	0	0.0011018	0.273242
Bacteria;Proteobacteria;Gammaproteobacteria;UBA10353 marine group;uncultured gamma proteobacterium	0	0.00206292	0.273242
Bacteria;WPS-2;Unclassified;Unclassified;Unclassified	0	0.00157153	0.273242
Bacteria;Cyanobacteria;Oxyphotobacteria;Nostocales;Nostocaceae	0	0.0389572	0.273242
Bacteria;Chloroflexi;Dehalococcoidia;Sh765B-AG-111;uncultured bacterium	0	0.0011018	0.273242
Bacteria;Proteobacteria;Gammaproteobacteria;JTB23;uncultured gamma proteobacterium	0	0.00785489	0.273242
Bacteria;Verrucomicrobia;Verrucomicrobiae;Chthoniobacterales;Chthoniobacteraceae	0	0.00224082	0.273242
Bacteria;Firmicutes;Clostridia;Clostridiales;Gracilibacteraceae	0	0.00103056	0.273242
Bacteria;Proteobacteria;Alphaproteobacteria;Rhodospirillales;Magnetospirillaceae	0	0.00265526	0.273242
Bacteria;Proteobacteria;Gammaproteobacteria;Aeromonadales;Aeromonadaceae	0.0131658	0.100325	0.273322
Bacteria;Acidobacteria;Subgroup 6;uncultured Acidobacteria bacterium;uncultured Acidobacteria bacterium	0.00548532	0.0267469	0.273322
Bacteria;Proteobacteria;Gammaproteobacteria;MBAE14;uncultured bacterium	0.00466276	0.000532396	0.27346
Bacteria;Bacteroidetes;Ignavibacteria;Ignavibacteriales;Unclassified	0.00318492	0	0.276303
Bacteria;Bacteroidetes;Bacteroidia;Bacteroidales;Bacteroidaceae	0.0055736	0	0.276303
Bacteria;Firmicutes;Clostridia;Clostridiales;Family XIII	0.00318492	0	0.276303
Bacteria;Thermotogae;Thermotogae;Petrotogales;Petrotogaceae	0.00716606	0	0.276303
Bacteria;Tenericutes;Mollicutes;Izimaplasmatales;Izimaplasmataceae	0.00796229	0	0.276303
Bacteria;Firmicutes;Bacilli;Bacillales;Planococcaceae	0.000796229	0	0.276303
Bacteria;Firmicutes;Bacilli;Bacillales;Bacillaceae	0.00154135	0	0.276303
Bacteria;Patescibacteria;Saccharimonadia;Saccharimonadales;uncultured organism	0.00862218	0	0.276303
Bacteria;Bacteroidetes;Bacteroidia;Cytophagales;Flammeovirgaceae	0.00568518	0	0.276303
Bacteria;Proteobacteria;Deltaproteobacteria;Oligoflexales;053A03-B-DI-P58	0.00318492	0	0.276303
Bacteria;Patescibacteria;Gracilibacteria;uncultured bacterium;uncultured bacterium	0.00636983	0	0.276303
Bacteria;Proteobacteria;Alphaproteobacteria;Thalassobaculales;Nisaeaceae	0.0274342	0	0.276303
Bacteria;Firmicutes;Clostridia;Clostridiales;Christensenellaceae	0.0055736	0	0.276303
Bacteria;Proteobacteria;Alphaproteobacteria;Rickettsiales;Midichloriaceae	0.00313534	0	0.276303
Bacteria;Proteobacteria;Gammaproteobacteria;Alteromonadales;Moritellaceae	0.000796229	0	0.276303
Bacteria;Cloacimonetes;Cloacimonadia;Cloacimonadales;LK-44f	0.00955475	0	0.276303
Bacteria;Firmicutes;Clostridia;Clostridiales;Caldicoprobacteraceae	0.00159246	0	0.276303
Bacteria;Firmicutes;Erysipelotrichia;Erysipelotrichales;Erysipelotrichaceae	0.00159246	0	0.276303
Bacteria;Marinimicrobia (SAR406 clade);uncultured bacterium;uncultured bacterium;uncultured bacterium	0.00875852	0	0.276303
Bacteria;Firmicutes;Clostridia;Clostridiales;Clostridiales Incertae Sedis	0.00159246	0	0.276303
Bacteria;WS2;uncultured bacterium;uncultured bacterium;uncultured bacterium	0.0109737	0	0.276303
Bacteria;Hydrogenedentes;Hydrogenedentia;Hydrogenedentiales;Hydrogenedensaceae	0.00154135	0	0.276303
Bacteria;Deferribacteres;Deferribacteres;Deferribacterales;Deferribacteraceae	0.00159246	0	0.276303
Bacteria;Patescibacteria;Gracilibacteria;Candidatus Peregrinibacteria;Unclassified	0.00156767	0	0.276303
Bacteria;Patescibacteria;Saccharimonadia;Saccharimonadales;uncultured Candidatus Saccharibacteria bacterium	0.00783834	0	0.276303
Bacteria;Proteobacteria;Alphaproteobacteria;Rhizobiales;Rhodomicrobiaceae	0.00464962	0.0212671	0.277243
Bacteria;Proteobacteria;Gammaproteobacteria;JG36-TzT-191;uncultured bacterium	0.00230437	0.0244989	0.291004
Bacteria;Acidobacteria;Acidobacteriia;Acidobacteriales;Acidobacteriaceae (Subgroup 1)	0.00543894	0.0379146	0.307673
Bacteria;Proteobacteria;Gammaproteobacteria;Betaproteobacteriales;SC-I-84	0.0108012	0.0466445	0.307673
Bacteria;Verrucomicrobia;Verrucomicrobiae;Verrucomicrobiales;Rubritaleaceae	0.0300594	0.389226	0.314737
Bacteria;Patescibacteria;Saccharimonadia;Saccharimonadales;uncultured bacterium	0.0242989	0.0185206	0.318689
Bacteria;Proteobacteria;Gammaproteobacteria;HOC36;Unclassified	0.000783834	0.0443168	0.325971
Bacteria;Proteobacteria;Gammaproteobacteria;Coxiellales;Coxiellaceae	0.0189701	0.0107308	0.325971
Bacteria;Proteobacteria;Gammaproteobacteria;pItb-vmat-80;uncultured bacterium	0.00627067	0.0159585	0.325971
Bacteria;Fusobacteria;Fusobacteriia;Fusobacteriales;Fusobacteriaceae	0.0549398	0.472451	0.325971
Bacteria;Proteobacteria;Alphaproteobacteria;Parvibaculales;Parvibaculaceae	0.00782214	0.00349594	0.325971
Bacteria;Proteobacteria;Gammaproteobacteria;Alteromonadales;Pseudoalteromonadaceae	0.203742	1.27846	0.327672
Bacteria;Actinobacteria;Coriobacteriia;OPB41;uncultured bacterium	0.00309587	0.00981598	0.337707
Bacteria;Proteobacteria;Alphaproteobacteria;Rhizobiales;Hyphomicrobiaceae	0.0768118	0.253592	0.345348
Bacteria;Spirochaetes;Spirochaetia;Spirochaetales;Spirochaetaceae	0.0668066	0.0187062	0.351494
Bacteria;Proteobacteria;Deltaproteobacteria;Desulfovibrionales;Desulfovibrionaceae	0.27547	0.0106961	0.354109
Bacteria;Bacteroidetes;Rhodothermia;Balneolales;Balneolaceae	0.0187594	0.00214832	0.354109
Bacteria;Firmicutes;Clostridia;Clostridiales;JTB215	0.0748331	0.00106961	0.354109
Bacteria;Proteobacteria;Alphaproteobacteria;Rhodospirillales;Terasakiellaceae	0.0954329	0.00267403	0.354109
Bacteria;Bacteroidetes;Bacteroidia;Bacteroidales;Marinilabiliaceae	0.310074	0.00748727	0.354109
Bacteria;Patescibacteria;Gracilibacteria;Absconditabacteriales (SR1);uncultured marine bacterium	0.0166697	0.00249083	0.354109
Bacteria;Nitrospirae;Thermodesulfovibrionia;uncultured;uncultured bacterium	0.0193746	0.0925495	0.368066
Bacteria;Deinococcus-Thermus;Deinococci;Deinococcales;Trueperaceae	0.0383595	0.0893704	0.368066
Bacteria;Nitrospirae;Nitrospira;Nitrospirales;Nitrospiraceae	0.0280502	0.156908	0.372456
Bacteria;Proteobacteria;Gammaproteobacteria;UBA10353 marine group;uncultured bacterium	0.0404506	0.13097	0.375048
Bacteria;Proteobacteria;Gammaproteobacteria;Cellvibrionales;Cellvibrionaceae	0.539428	1.03684	0.388412
Bacteria;Proteobacteria;Gammaproteobacteria;Vibrionales;Vibrionaceae	1.64549	2.96886	0.388412
Bacteria;Chloroflexi;KD4-96;Unclassified;Unclassified	0.00925438	0.0299649	0.394207
Bacteria;Firmicutes;Negativicutes;Selenomonadales;Veillonellaceae	0.00458395	0.0114046	0.394207
Bacteria;Proteobacteria;Alphaproteobacteria;uncultured;uncultured alpha proteobacterium	0.00470301	0.0116937	0.399822
Bacteria;Proteobacteria;Gammaproteobacteria;UBA10353 marine group;Unclassified	0.00313534	0.0143902	0.399822
Bacteria;Gemmatimonadetes;BD2-11 terrestrial group;uncultured bacterium;uncultured bacterium	0.0203797	0.0213622	0.399822
Bacteria;Proteobacteria;Alphaproteobacteria;Rickettsiales;Rickettsiaceae	0.00385964	0.00478538	0.399822
Bacteria;Proteobacteria;Deltaproteobacteria;Sva0485;uncultured bacterium	0.00231203	0.00372935	0.399822
Bacteria;Actinobacteria;Acidimicrobiia;IMCC26256;Unclassified	0.000770677	0.00330551	0.405487
Bacteria;Firmicutes;Clostridia;Clostridiales;Family XI	0.000737463	0.106499	0.405487
Bacteria;Bacteroidetes;Bacteroidia;Sphingobacteriales;Sphingobacteriaceae	0.000770677	0.00381963	0.405487
Bacteria;Proteobacteria;Deltaproteobacteria;Oligoflexales;0319-6G20	0.000770677	0.00220371	0.405487
Bacteria;Proteobacteria;Gammaproteobacteria;Oceanospirillales;Unclassified	0.000770677	0.0165318	0.405487
Bacteria;Acidobacteria;Acidobacteriia;Subgroup 13;Unclassified	0.00310826	0.00597289	0.406042
Bacteria;Proteobacteria;Alphaproteobacteria;Rhizobiales;Rhizobiales Incertae Sedis	0.293471	0.514353	0.408977
Bacteria;Proteobacteria;Alphaproteobacteria;Micavibrionales;Micavibrionaceae	0.105952	0.0447586	0.419396
Bacteria;Proteobacteria;Gammaproteobacteria;Alteromonadales;Shewanellaceae	0.0455835	0.0447162	0.419396
Bacteria;Proteobacteria;Alphaproteobacteria;uncultured;Unclassified	0.00545976	0.0147979	0.419396
Bacteria;Proteobacteria;Alphaproteobacteria;Parvibaculales;uncultured	0.0661146	0.0411314	0.419396
Bacteria;Bacteroidetes;Bacteroidia;Bacteroidales;SB-5	0.191153	0.0282379	0.428854
Bacteria;Bacteroidetes;Ignavibacteria;OPB56;uncultured bacterium	0.102767	0.017705	0.435338
Bacteria;Bacteroidetes;Rhodothermia;Rhodothermales;Rhodothermaceae	0.0256685	0.0898681	0.435338
Bacteria;Bacteroidetes;Bacteroidia;Bacteroidales;Prolixibacteraceae	0.0508952	0.0167388	0.435338
Bacteria;Acidobacteria;Blastocatellia (Subgroup 4);Blastocatellales;Blastocatellaceae	0.0799935	0.0472391	0.439543
Bacteria;Proteobacteria;Deltaproteobacteria;PB19;uncultured bacterium	0.0169146	0.14899	0.442022
Bacteria;Proteobacteria;Deltaproteobacteria;Oligoflexales;Oligoflexaceae	0.00619097	0.0068341	0.448351
Bacteria;Patescibacteria;Gracilibacteria;Absconditabacteriales (SR1);uncultured organism	0.00778343	0.00644496	0.448351
Bacteria;Patescibacteria;Gracilibacteria;Absconditabacteriales (SR1);uncultured bacterium	0.0231861	0.0322248	0.448351
Bacteria;Proteobacteria;Gammaproteobacteria;Gammaproteobacteria Incertae Sedis;Unknown Family	0.42458	0.581326	0.455944
Bacteria;Bacteroidetes;Bacteroidia;Bacteroidales;Paludibacteraceae	0.00786634	0.00160007	0.464628
Bacteria;Proteobacteria;Deltaproteobacteria;Bradymonadales;Unclassified	0.0319403	0.028196	0.475533
Bacteria;Proteobacteria;Gammaproteobacteria;Betaproteobacteriales;Nitrosomonadaceae	0.0479292	0.152824	0.479107
Bacteria;Proteobacteria;Deltaproteobacteria;Myxococcales;Nannocystaceae	0.158883	0.337552	0.479107
Bacteria;Proteobacteria;Deltaproteobacteria;Myxococcales;P3OB-42	0.00497877	0.00974526	0.482024
Bacteria;Bacteroidetes;Bacteroidia;Bacteroidales;Marinifilaceae	0.762787	0.0271885	0.482919
Bacteria;Proteobacteria;Deltaproteobacteria;Desulfobacterales;Desulfobacteraceae	0.134563	0.0177478	0.482919
Bacteria;Bacteroidetes;Bacteroidia;Bacteroidales;Bacteroidetes BD2-2	0.15427	0.00638488	0.494453
Bacteria;Bacteroidetes;Bacteroidia;Sphingobacteriales;AKYH767	0.00235074	0.00592627	0.494453
Bacteria;Proteobacteria;Gammaproteobacteria;Milano-WF1B-44;uncultured bacterium	0.00156767	0.00409615	0.496116
Bacteria;Armatimonadetes;uncultured;uncultured bacterium;uncultured bacterium	0.00154135	0.00444463	0.496116
Bacteria;Acidobacteria;Subgroup 18;uncultured bacterium;uncultured bacterium	0.000770677	0.00216958	0.496116
Bacteria;Chloroflexi;Dehalococcoidia;Unclassified;Unclassified	0.000770677	0.00159997	0.496116
Bacteria;Proteobacteria;Gammaproteobacteria;Ga0077536;uncultured bacterium	0	0.0112309	0.496242
Bacteria;Chloroflexi;Dehalococcoidia;Dehalococcoidales;uncultured	0	0.00113902	0.496242
Bacteria;Chloroflexi;Anaerolineae;SBR1031;uncultured organism	0	0.00427844	0.496242
Bacteria;Chloroflexi;Anaerolineae;uncultured;uncultured bacterium	0	0.00106961	0.496242
Bacteria;Cyanobacteria;Oxyphotobacteria;Chloroplast;Musa itinerans	0	0.00626459	0.496242
Bacteria;Nitrospinae;Nitrospinia;Nitrospinales;Nitrospinaceae	0	0.0812904	0.496242
Bacteria;Bacteroidetes;Bacteroidia;Sphingobacteriales;Unclassified	0	0.00106479	0.496242
Bacteria;Proteobacteria;Deltaproteobacteria;NB1-j;uncultured delta proteobacterium	0	0.0144397	0.496242
Bacteria;Chloroflexi;Dehalococcoidia;661239;uncultured bacterium	0	0.000993305	0.496242
Bacteria;Bacteroidetes;Bacteroidia;Cytophagales;Spirosomaceae	0	0.00455607	0.496242
Bacteria;Proteobacteria;Alphaproteobacteria;uncultured;metagenome	0	0.00320883	0.496242
Bacteria;Proteobacteria;Alphaproteobacteria;uncultured;alpha proteobacterium endosymbiont 2 of Inanidrilus makropetalos	0	0.00170853	0.496242
Bacteria;Firmicutes;Bacilli;Lactobacillales;Enterococcaceae	0	0.00106479	0.496242
Bacteria;Chloroflexi;JG30-KF-CM66;uncultured bacterium;uncultured bacterium	0	0.00227803	0.496242
Bacteria;Acidobacteria;AT-s3-28;uncultured bacterium;uncultured bacterium	0	0.00267403	0.496242
Bacteria;Proteobacteria;Deltaproteobacteria;NB1-j;uncultured deep-sea bacterium	0	0.00160442	0.496242
Bacteria;Proteobacteria;Gammaproteobacteria;EPR3968-O8a-Bc78;uncultured gamma proteobacterium	0	0.00267403	0.496242
Bacteria;Patescibacteria;Parcubacteria;Candidatus Kaiserbacteria;uncultured organism	0	0.00101388	0.496242
Bacteria;BRC1;Unclassified;Unclassified;Unclassified	0	0.00106961	0.496242
Bacteria;Acidobacteria;Subgroup 22;uncultured Acidobacteria bacterium;uncultured Acidobacteria bacterium	0	0.0106961	0.496242
Bacteria;Gemmatimonadetes;PAUC43f marine benthic group;uncultured bacterium;uncultured bacterium	0	0.00213922	0.496242
Bacteria;Proteobacteria;Gammaproteobacteria;WD260;Unclassified	0	0.00113902	0.496242
Bacteria;Acidobacteria;Subgroup 9;uncultured bacterium;uncultured bacterium	0	0.00534805	0.496242
Bacteria;Dependentiae;Babeliae;Babeliales;UBA12409	0	0.00113902	0.496242
Bacteria;Proteobacteria;Gammaproteobacteria;Oceanospirillales;Hahellaceae	0	0.00427844	0.496242
Bacteria;Cyanobacteria;Oxyphotobacteria;Chloroplast;uncultured eukaryote	0	0.00113902	0.496242
Bacteria;Actinobacteria;Thermoleophilia;Gaiellales;Gaiellaceae	0	0.00113902	0.496242
Bacteria;Acidobacteria;Subgroup 21;uncultured bacterium;uncultured bacterium	0	0.00267403	0.496242
Bacteria;Acidobacteria;Subgroup 5;Unclassified;Unclassified	0	0.00429664	0.496242
Bacteria;Actinobacteria;Actinobacteria;Actinomycetales;Actinomycetaceae	0	0.00113902	0.496242
Bacteria;Proteobacteria;Gammaproteobacteria;Oceanospirillales;Halomonadaceae	0	0.00748727	0.496242
Bacteria;Proteobacteria;Alphaproteobacteria;Alphaproteobacteria Incertae Sedis;Unknown Family	0	0.0101613	0.496242
Bacteria;Proteobacteria;Deltaproteobacteria;SAR324 clade(Marine group B);Unclassified	0	0.00106459	0.496242
Bacteria;Proteobacteria;Gammaproteobacteria;EV818SWSAP88;uncultured bacterium	0	0.00160442	0.496242
Bacteria;Proteobacteria;Alphaproteobacteria;Tistrellales;Geminicoccaceae	0	0.0294143	0.496242
Bacteria;Proteobacteria;Gammaproteobacteria;Acidiferrobacterales;Acidiferrobacteraceae	0	0.00170853	0.496242
Bacteria;Proteobacteria;Alphaproteobacteria;Rhodospirillales;Rhodopirillaceae	0	0.00267403	0.496242
Bacteria;Latescibacteria;Unclassified;Unclassified;Unclassified	0	0.00113902	0.496242
Bacteria;Gemmatimonadetes;PAUC43f marine benthic group;Unclassified;Unclassified	0	0.00160442	0.496242
Bacteria;Cyanobacteria;Oxyphotobacteria;Synechococcales;Synechococcales Incertae Sedis	0	0.00159688	0.496242
Bacteria;Modulibacteria;Moduliflexia;Moduliflexales;Moduliflexaceae	0	0.00267403	0.496242
Bacteria;Fibrobacteres;Fibrobacteria;Fibrobacterales;SBYC	0	0.00106479	0.496242
Bacteria;Dependentiae;Babeliae;Babeliales;Babeliaceae	0	0.00160442	0.496242
Bacteria;Proteobacteria;Deltaproteobacteria;Desulfuromonadales;Sva1033	0	0.00160442	0.496242
Bacteria;Cyanobacteria;Oxyphotobacteria;Chloroplast;Phaseolus acutifolius (tepary bean)	0	0.00113902	0.496242
Bacteria;Proteobacteria;Gammaproteobacteria;Acidithiobacillales;Acidithiobacillaceae	0	0.00160442	0.496242
Bacteria;Latescibacteria;Latescibacteria;Latescibacterales;Latescibacteraceae	0	0.00427844	0.496242
Bacteria;Planctomycetes;OM190;Unclassified;Unclassified	0	0.00113902	0.496242
Bacteria;Dependentiae;Babeliae;Babeliales;UBA12411	0	0.00106459	0.496242
Bacteria;Chloroflexi;Chloroflexia;Thermomicrobiales;JG30-KF-CM45	0	0.00481325	0.496242
Bacteria;Acidobacteria;Subgroup 17;uncultured Acidobacteria bacterium;uncultured Acidobacteria bacterium	0	0.00113902	0.496242
Bacteria;Elusimicrobia;Lineage IIb;Unclassified;Unclassified	0	0.00159688	0.496242
Bacteria;Chlamydiae;Chlamydiae;Chlamydiales;Parachlamydiaceae	0	0.00106961	0.496242
Bacteria;Bacteroidetes;Bacteroidia;Unclassified;Unclassified	0	0.00227803	0.496242
Bacteria;Proteobacteria;Gammaproteobacteria;Betaproteobacteriales;Sulfuricellaceae	0	0.00106459	0.496242
Bacteria;Proteobacteria;Gammaproteobacteria;BD7-8;Unclassified	0	0.00160442	0.496242
Bacteria;Zixibacteria;uncultured bacterium;uncultured bacterium;uncultured bacterium	0	0.00160442	0.496242
Bacteria;Proteobacteria;Gammaproteobacteria;Oceanospirillales;P13-46	0	0.00534805	0.496242
Bacteria;Bacteroidetes;Bacteroidia;Flavobacteriales;uncultured bacterium	0	0.00456246	0.496242
Bacteria;Proteobacteria;Gammaproteobacteria;JTB23;uncultured bacterium	0	0.00106961	0.496242
Bacteria;Proteobacteria;Gammaproteobacteria;Oceanospirillales;Gven-F17	0	0.00160442	0.496242
Bacteria;Proteobacteria;Gammaproteobacteria;CCD24;Unclassified	0	0.00429664	0.496242
Bacteria;Chloroflexi;OLB14;uncultured bacterium;uncultured bacterium	0	0.000532294	0.496242
Bacteria;Latescibacteria;uncultured Latescibacteria bacterium;uncultured Latescibacteria bacterium;uncultured Latescibacteria bacterium	0	0.00113902	0.496242
Bacteria;Dependentiae;Babeliae;Babeliales;Unclassified	0	0.00267403	0.496242
Bacteria;Proteobacteria;Gammaproteobacteria;AT-s2-59;Unclassified	0	0.00962649	0.496242
Bacteria;Proteobacteria;Alphaproteobacteria;Thalassobaculales;uncultured	0	0.00374364	0.496242
Bacteria;Dadabacteria;Dadabacteriia;Dadabacteriales;uncultured deep-sea bacterium	0	0.00160442	0.496242
Bacteria;Proteobacteria;Alphaproteobacteria;Thalassobaculales;Oceanibaculaceae	0	0.00160442	0.496242
Bacteria;Proteobacteria;Gammaproteobacteria;Ga0077536;Unclassified	0	0.00106961	0.496242
Bacteria;Bacteroidetes;Bacteroidia;Sphingobacteriales;S15A-MN91	0	0.00106961	0.496242
Bacteria;Proteobacteria;Alphaproteobacteria;Rhizobiales;Unclassified	0	0.00170853	0.496242
Bacteria;Bacteroidetes;Bacteroidia;Bacteroidetes VC2.1 Bac22;uncultured Bacteroidetes bacterium	0	0.00160442	0.496242
Bacteria;Proteobacteria;Gammaproteobacteria;Betaproteobacteriales;A21b	0.00694159	0.0229839	0.503216
Bacteria;Proteobacteria;Gammaproteobacteria;Xanthomonadales;Rhodanobacteraceae	0.0139545	0.0264273	0.509205
Bacteria;Proteobacteria;Gammaproteobacteria;Betaproteobacteriales;TRA3-20	0.00459634	0.016394	0.509205
Bacteria;Proteobacteria;Deltaproteobacteria;Bradymonadales;uncultured bacterium	0.0196512	0.0277497	0.509205
Bacteria;Bacteroidetes;Bacteroidia;Chitinophagales;Chitinophagaceae	0.0568106	0.0746095	0.515364
Bacteria;Proteobacteria;Gammaproteobacteria;Oceanospirillales;Saccharospirillaceae	0.0586973	0.0246957	0.522733
Bacteria;Proteobacteria;Gammaproteobacteria;Arenicellales;Arenicellaceae	2.66723	4.03811	0.528671
Bacteria;Proteobacteria;Gammaproteobacteria;Cardiobacteriales;Cardiobacteriaceae	11.3728	15.853	0.528671
Bacteria;Bacteroidetes;Bacteroidia;Flavobacteriales;NS9 marine group	0.0162128	0.124878	0.542802
Bacteria;Actinobacteria;Acidimicrobiia;Microtrichales;uncultured	0.00156691	0.0128284	0.549644
Bacteria;Verrucomicrobia;Verrucomicrobiae;Verrucomicrobiales;DEV007	0.00310902	0.0177366	0.549644
Bacteria;Proteobacteria;Deltaproteobacteria;Myxococcales;Sandaracinaceae	0.0411688	0.117349	0.552119
Bacteria;Proteobacteria;Deltaproteobacteria;Syntrophobacterales;Syntrophaceae	0.0346987	0.0334312	0.552119
Bacteria;Proteobacteria;Alphaproteobacteria;Holosporales;Holosporaceae	0.0132726	0.0168805	0.56514
Bacteria;Proteobacteria;Gammaproteobacteria;Ectothiorhodospirales;Thioalkalispiraceae	0.0429812	0.440887	0.56514
Bacteria;Bacteroidetes;Bacteroidia;Sphingobacteriales;NS11-12 marine group	0.00888252	0.0310743	0.589154
Bacteria;Bacteroidetes;Bacteroidia;Chitinophagales;uncultured	0.0600844	0.420868	0.59256
Bacteria;Proteobacteria;Deltaproteobacteria;Myxococcales;Haliangiaceae	0.059764	0.0954307	0.594564
Bacteria;Firmicutes;Bacilli;Bacillales;Staphylococcaceae	0.00113704	0.00273757	0.596551
Bacteria;Proteobacteria;Deltaproteobacteria;RCP2-54;uncultured bacterium	0.00156767	0.00217199	0.596551
Bacteria;Dadabacteria;Dadabacteriia;Dadabacteriales;uncultured bacterium	0.00313534	0.0384756	0.596551
Bacteria;Planctomycetes;Pla4 lineage;uncultured bacterium;uncultured bacterium	0.00154135	0.00213226	0.596551
Bacteria;Actinobacteria;Acidimicrobiia;Microtrichales;Unclassified	0.00156767	0.00366884	0.596551
Bacteria;Proteobacteria;Alphaproteobacteria;Rhodobacterales;Rhodobacteraceae	19.3726	20.4673	0.606993
Bacteria;Actinobacteria;Acidimicrobiia;Microtrichales;Ilumatobacteraceae	0.218807	0.573782	0.606993
Bacteria;Proteobacteria;Alphaproteobacteria;Sneathiellales;Sneathiellaceae	0.0157832	0.0153317	0.626354
Bacteria;Proteobacteria;Deltaproteobacteria;Bradymonadales;uncultured delta proteobacterium	0.0271566	0.021672	0.634309
Bacteria;Proteobacteria;Alphaproteobacteria;Sphingomonadales;Sphingomonadaceae	0.499592	0.48494	0.637051
Bacteria;Proteobacteria;Deltaproteobacteria;NB1-j;uncultured bacterium	0.00549923	0.113175	0.641689
Bacteria;Proteobacteria;Gammaproteobacteria;Ectothiorhodospirales;Ectothiorhodospiraceae	0.00299622	0.00587355	0.641689
Bacteria;Epsilonbacteraeota;Campylobacteria;Campylobacterales;Sulfurovaceae	0.00712811	0.0203205	0.663714
Bacteria;Firmicutes;Clostridia;Clostridiales;Family XII	0.18777	0.015034	0.67445
Bacteria;Bacteroidetes;Bacteroidia;Flavobacteriales;Cryomorphaceae	0.186824	0.115853	0.678903
Bacteria;Entotheonellaeota;Entotheonellia;Entotheonellales;Entotheonellaceae	0.00390601	0.00317068	0.705342
Bacteria;Firmicutes;Clostridia;Clostridiales;Defluviitaleaceae	0.0947257	0.00589196	0.705342
Bacteria;Bacteroidetes;Bacteroidia;Sphingobacteriales;env.OPS 17	0.00155451	0.0027762	0.705342
Bacteria;Actinobacteria;Actinobacteria;Corynebacteriales;Mycobacteriaceae	0.538418	0.00167131	0.705342
Bacteria;Chloroflexi;Anaerolineae;SBR1031;uncultured bacterium	0.00704135	0.00852902	0.705342
Bacteria;Acidobacteria;Aminicenantia;Aminicenantales;uncultured delta proteobacterium	0.473744	0.0128257	0.705342
Bacteria;Bacteroidetes;Bacteroidia;Flavobacteriales;Weeksellaceae	0.0170555	0.0178067	0.705342
Bacteria;Proteobacteria;Alphaproteobacteria;Parvibaculales;Unclassified	0.00939285	0.00747099	0.705342
Bacteria;Actinobacteria;Actinobacteria;Frankiales;Unclassified	0.00154135	0.0016342	0.705342
Bacteria;Proteobacteria;Alphaproteobacteria;Rhodospirillales;Rhodospirillaceae	0.0102232	0.0112764	0.705342
Bacteria;Proteobacteria;Alphaproteobacteria;Rhodospirillales;uncultured	0.0473098	0.00821683	0.715001
Bacteria;Bacteroidetes;Bacteroidia;Flavobacteriales;Schleiferiaceae	0.0137504	0.0190779	0.715001
Bacteria;Proteobacteria;Gammaproteobacteria;Betaproteobacteriales;Gallionellaceae	0.00156691	0.00672256	0.725733
Bacteria;Acidobacteria;Blastocatellia (Subgroup 4);11-24;uncultured Acidobacteria bacterium	0.000796229	0.00499586	0.736145
Bacteria;Actinobacteria;MB-A2-108;Unclassified;Unclassified	0.000783834	0.00482904	0.736145
Bacteria;Acidobacteria;Subgroup 5;uncultured Acidobacteria bacterium;uncultured Acidobacteria bacterium	0.000770677	0.00538275	0.736145
Bacteria;Proteobacteria;Gammaproteobacteria;PLTA13;uncultured bacterium	0.000783834	0.00986201	0.736145
Bacteria;Actinobacteria;Actinobacteria;Frankiales;Nakamurellaceae	0.000770677	0.00281284	0.736145
Bacteria;Planctomycetes;OM190;uncultured bacterium;uncultured bacterium	0.000770677	0.0087304	0.736145
Bacteria;Chloroflexi;Dehalococcoidia;vadinBA26;Unclassified	0.000770677	0.00152863	0.736145
Bacteria;Proteobacteria;Unclassified;Unclassified;Unclassified	0.000783834	0.00529297	0.736145
Bacteria;Proteobacteria;Gammaproteobacteria;Cellvibrionales;Porticoccaceae	0.00113704	0.0595359	0.736145
Bacteria;Proteobacteria;Gammaproteobacteria;Nitrosococcales;Nitrosococcaceae	0.0195695	0.0757049	0.739599
Bacteria;Proteobacteria;Alphaproteobacteria;Caedibacterales;Caedibacteraceae	0.0027047	0.00518089	0.739599
Bacteria;Proteobacteria;Gammaproteobacteria;Oceanospirillales;Kangiellaceae	0.00890743	0.0216177	0.756131
Bacteria;Actinobacteria;Actinobacteria;Micrococcales;Demequinaceae	0.00313534	0.00106961	0.765087
Bacteria;Bacteroidetes;Bacteroidia;Bacteroidetes VC2.1 Bac22;uncultured bacterium	0.0493662	0.000534805	0.765087
Bacteria;Proteobacteria;Deltaproteobacteria;Desulfuromonadales;Desulfuromonadaceae	0.444296	0.00695247	0.765087
Bacteria;Proteobacteria;Gammaproteobacteria;Thiomicrospirales;Thiomicrospiraceae	0.0700682	0.00374364	0.765087
Bacteria;Fibrobacteres;Chitinivibrionia;Chitinivibrionales;Chitinivibrionaceae	0.0151284	0.00106961	0.765087
Bacteria;Epsilonbacteraeota;Campylobacteria;Campylobacterales;Thiovulaceae	0.101121	0.00320883	0.765087
Bacteria;Actinobacteria;Actinobacteria;Propionibacteriales;Propionibacteriaceae	0.215054	0.000532396	0.765087
Bacteria;Acidobacteria;Acidobacteriia;Unclassified;Unclassified	0.000770677	0.000498167	0.765087
Bacteria;Proteobacteria;Deltaproteobacteria;Myxococcales;Eel-36e1D6	0.550458	0.409054	0.76747
Bacteria;Proteobacteria;Gammaproteobacteria;Oceanospirillales;Nitrincolaceae	0.663282	1.20767	0.775624
Bacteria;Cyanobacteria;Sericytochromatia;uncultured bacterium;uncultured bacterium	0.00706538	0.0121317	0.798217
Bacteria;Proteobacteria;Alphaproteobacteria;Puniceispirillales;uncultured	0.00419494	0.0379688	0.820524
Bacteria;Proteobacteria;Gammaproteobacteria;Alteromonadales;Marinobacteraceae	0.011488	0.0431572	0.820524
Bacteria;Spirochaetes;Leptospirae;Leptospirales;Leptospiraceae	0.00232519	0.00206594	0.820524
Bacteria;Proteobacteria;Gammaproteobacteria;uncultured;Unclassified	0.0015213	0.00425968	0.833289
Bacteria;Chloroflexi;Anaerolineae;Ardenticatenales;uncultured	0.00931327	0.054396	0.833289
Bacteria;Proteobacteria;Deltaproteobacteria;SAR324 clade(Marine group B);uncultured bacterium	0.0124756	0.0115005	0.847945
Bacteria;Acidobacteria;Thermoanaerobaculia;Thermoanaerobaculales;Thermoanaerobaculaceae	0.499982	0.282689	0.859185
Bacteria;Bacteroidetes;Bacteroidia;Cytophagales;Cyclobacteriaceae	0.12396	0.119719	0.859185
Bacteria;WPS-2;uncultured bacterium;uncultured bacterium;uncultured bacterium	0.171643	0.154013	0.863936
Bacteria;Firmicutes;Clostridia;Clostridiales;Lachnospiraceae	0.00398115	0.00701447	0.866204
Bacteria;Proteobacteria;Alphaproteobacteria;Puniceispirillales;EF100-94H03	0.0023515	0.00357645	0.866204
Bacteria;Proteobacteria;Gammaproteobacteria;uncultured;uncultured gamma proteobacterium	0.00156767	0.00532019	0.866204
Bacteria;Proteobacteria;Gammaproteobacteria;KI89A clade;Unclassified	0.000783834	0.0432913	0.866204
Bacteria;Verrucomicrobia;Verrucomicrobiae;Opitutales;Puniceicoccaceae	0.00238869	0.00213671	0.866204
Bacteria;Proteobacteria;Gammaproteobacteria;BD7-8;uncultured bacterium	0.000796229	0.0973067	0.866204
Bacteria;Proteobacteria;Gammaproteobacteria;KF-JG30-C25;uncultured gamma proteobacterium	0.000783834	0.00106768	0.866204
Bacteria;Proteobacteria;Gammaproteobacteria;HOC36;uncultured sediment bacterium	0.00156767	0.0437807	0.866204
Bacteria;Rokubacteria;NC10;Methylomirabilales;Methylomirabilaceae	0.00154135	0.0016341	0.866204
Bacteria;Proteobacteria;Gammaproteobacteria;Steroidobacterales;Woeseiaceae	0.077094	0.176843	0.905341
Bacteria;Proteobacteria;Gammaproteobacteria;Cellvibrionales;Halieaceae	0.082505	0.304588	0.906102
Bacteria;Proteobacteria;Gammaproteobacteria;EC3;uncultured gamma proteobacterium	0.00783834	0.00588286	0.92066
Bacteria;Proteobacteria;Alphaproteobacteria;Rhodospirillales;Magnetospiraceae	0.00875852	0.0160442	0.92066
Bacteria;Patescibacteria;Gracilibacteria;Unclassified;Unclassified	0.00539474	0.00859328	0.92066
Bacteria;Bacteroidetes;Bacteroidia;Cytophagales;Amoebophilaceae	0.00156767	0.0101613	0.92066
Bacteria;Actinobacteria;Acidimicrobiia;Actinomarinales;uncultured	0.000783834	0.0540153	0.92066
Bacteria;Cyanobacteria;Melainabacteria;Gastranaerophilales;uncultured bacterium	0.00159246	0.00106961	0.92066
Bacteria;Acidobacteria;Subgroup 11;uncultured bacterium;uncultured bacterium	0.00154135	0.00429664	0.92066
Bacteria;Elusimicrobia;Endomicrobia;Endomicrobiales;Endomicrobiaceae	0.00154135	0.00113902	0.92066
Bacteria;Proteobacteria;Gammaproteobacteria;AT-s2-59;uncultured bacterium	0.000783834	0.00641766	0.92066
Bacteria;Chloroflexi;JG30-KF-CM66;Unclassified;Unclassified	0.00156767	0.00695247	0.92066
Bacteria;Chloroflexi;Chloroflexia;Thermomicrobiales;Thermomicrobiaceae	0.000770677	0.000569509	0.92066
Bacteria;Bacteroidetes;Bacteroidia;Flavobacteriales;Unclassified	0.00391917	0.00267403	0.92066
Bacteria;Proteobacteria;Gammaproteobacteria;Tenderiales;Tenderiaceae	0.00156767	0.00427844	0.92066
Bacteria;Proteobacteria;Deltaproteobacteria;Unclassified;Unclassified	0.000783834	0.00160442	0.92066
Bacteria;Chloroflexi;Anaerolineae;SBR1031;Unclassified	0.000783834	0.038506	0.92066
Bacteria;Proteobacteria;Alphaproteobacteria;Unclassified;Unclassified	0.00621805	0.00750547	0.939718
Bacteria;Calditrichaeota;Calditrichia;Calditrichales;Calditrichaceae	0.00232519	0.0754769	0.939718
Bacteria;Proteobacteria;Gammaproteobacteria;uncultured;uncultured bacterium	0.00778571	0.0683411	0.944065
Bacteria;Epsilonbacteraeota;Campylobacteria;Campylobacterales;Sulfurospirillaceae	1.32968	0.0427421	0.944065
Bacteria;Proteobacteria;Deltaproteobacteria;PB19;Deltaproteobacteria bacterium SMP-3	0.00853008	0.00671416	0.946998
Bacteria;Firmicutes;Clostridia;Clostridiales;Ruminococcaceae	0.0286387	0.00428334	0.946998
Bacteria;Proteobacteria;Gammaproteobacteria;Chromatiales;Sedimenticolaceae	0.00579367	0.0282226	0.946998
Bacteria;Proteobacteria;Gammaproteobacteria;Legionellales;Legionellaceae	0.0484763	0.0345021	0.950473
Bacteria;Nitrospirae;4-29-1;uncultured bacterium;uncultured bacterium	0.0107618	0.0287895	0.950473
Bacteria;Proteobacteria;Gammaproteobacteria;Pseudomonadales;Moraxellaceae	0.0470987	0.108084	0.95215
Bacteria;Chloroflexi;Anaerolineae;SBR1031;A4b	0.0450693	0.0493767	0.952843
Bacteria;Proteobacteria;Deltaproteobacteria;Desulfobacterales;Desulfobulbaceae	0.704802	0.0614616	0.952843
Bacteria;Proteobacteria;Alphaproteobacteria;Rhizobiales;Stappiaceae	0.144967	0.0483725	0.952843
Bacteria;Proteobacteria;Alphaproteobacteria;Rhizobiales;Rhizobiaceae	6.78028	1.15528	0.954645
Bacteria;Firmicutes;Clostridia;Clostridiales;Peptostreptococcaceae	0.00475182	0.00477159	1
Bacteria;Proteobacteria;Alphaproteobacteria;Paracaedibacterales;Paracaedibacteraceae	0.0038797	0.00430493	1
Bacteria;Proteobacteria;Alphaproteobacteria;Parvibaculales;PS1 clade	0.0444645	0.0578674	1
Bacteria;Proteobacteria;Deltaproteobacteria;Bdellovibrionales;Bdellovibrionaceae	0.119181	0.162994	1
Bacteria;Proteobacteria;Deltaproteobacteria;Myxococcales;BIrii41	0.0398234	0.0354269	1
Bacteria;Proteobacteria;Deltaproteobacteria;Myxococcales;Blfdi19	0.00728865	0.0191006	1
Bacteria;Proteobacteria;Deltaproteobacteria;MBNT15;Unclassified	0.00229197	0.00482837	1
Bacteria;Proteobacteria;Deltaproteobacteria;PB19;uncultured delta proteobacterium	0.0136389	0.0105542	1
Bacteria;Gemmatimonadetes;BD2-11 terrestrial group;Unclassified;Unclassified	0.00313534	0.002669	1
Bacteria;Proteobacteria;Deltaproteobacteria;Myxococcales;Phaselicystidaceae	0.0023515	0.0011019	1

## Sheet: Genus
Taxon	ESD (%)	HTH (%)	P-value
Bacteria;Bacteroidetes;Bacteroidia;Flavobacteriales;Flavobacteriaceae;Aquimarina	13.4902	4.15148	0.0027972
Bacteria;Bacteroidetes;Bacteroidia;Flavobacteriales;Flavobacteriaceae;Winogradskyella	1.02029	0.400189	0.0047952
Bacteria;Proteobacteria;Gammaproteobacteria;Oceanospirillales;Pseudohongiellaceae;Pseudohongiella	0.00192087	0.274545	0.0098716
Bacteria;Proteobacteria;Alphaproteobacteria;Rhizobiales;Rhizobiaceae;uncultured	0.0651545	0.389863	0.0175824
Bacteria;Firmicutes;Clostridia;Clostridiales;Clostridiaceae 1;Clostridium sensu stricto 13	0	0.00689307	0.0199815
Bacteria;Proteobacteria;Alphaproteobacteria;Rickettsiales;AB1;Unclassified	0.00347538	0	0.0285053
Bacteria;Proteobacteria;Deltaproteobacteria;Desulfobacterales;Desulfobulbaceae;Desulfopila	0.0114726	0	0.0285053
Bacteria;Actinobacteria;Acidimicrobiia;Microtrichales;Microtrichaceae;uncultured	0.152516	1.94261	0.0337357
Bacteria;Proteobacteria;Gammaproteobacteria;Vibrionales;Vibrionaceae;Photobacterium	0.00537252	0.233383	0.0357077
Bacteria;Bacteroidetes;Bacteroidia;Flavobacteriales;Flavobacteriaceae;Aquibacter	0.0140827	0.115378	0.0357077
Bacteria;Proteobacteria;Gammaproteobacteria;Thiohalorhabdales;Thiohalorhabdaceae;Granulosicoccus	0.0497232	0.440117	0.035964
Bacteria;Bacteroidetes;Bacteroidia;Flavobacteriales;Flavobacteriaceae;Lacinutrix	0.160997	0.0155707	0.0384711
Bacteria;Proteobacteria;Gammaproteobacteria;Betaproteobacteriales;Burkholderiaceae;Massilia	0.000737463	0.0318204	0.0408312
Bacteria;Proteobacteria;Gammaproteobacteria;Xanthomonadales;Xanthomonadaceae;Arenimonas	0	0.0204439	0.0418826
Bacteria;Acidobacteria;Holophagae;Holophagales;Holophagaceae;Geothrix	0	0.0070538	0.0418826
Bacteria;Actinobacteria;Acidimicrobiia;Microtrichales;Ilumatobacteraceae;uncultured	0	0.0192407	0.0418826
Bacteria;Bacteroidetes;Bacteroidia;Chitinophagales;uncultured;Unclassified	0	0.161073	0.0418826
Bacteria;Proteobacteria;Gammaproteobacteria;Xanthomonadales;Rhodanobacteraceae;Rhodanobacter	0	0.0140671	0.0418826
Bacteria;Proteobacteria;Gammaproteobacteria;Betaproteobacteriales;Methylophilaceae;Methylotenera	0	0.0296872	0.0418826
Bacteria;Proteobacteria;Gammaproteobacteria;Betaproteobacteriales;Hydrogenophilaceae;uncultured	0	0.00422993	0.0418826
Bacteria;Proteobacteria;Gammaproteobacteria;WD260;uncultured bacterium;uncultured bacterium	0.00691604	0.0610858	0.0432176
Bacteria;Proteobacteria;Gammaproteobacteria;HOC36;uncultured bacterium;uncultured bacterium	0.00230513	0.0906758	0.0446097
Bacteria;Acidobacteria;Holophagae;Acanthopleuribacterales;Acanthopleuribacteraceae;Acanthopleuribacter	0.00310826	0.0606255	0.0446097
Bacteria;Proteobacteria;Alphaproteobacteria;Rhodobacterales;Rhodobacteraceae;Unclassified	1.27259	4.27518	0.0495504
Bacteria;Proteobacteria;Alphaproteobacteria;Rhodobacterales;Rhodobacteraceae;Sulfitobacter	0.502847	1.00543	0.0495504
Bacteria;Proteobacteria;Alphaproteobacteria;Rhodobacterales;Rhodobacteraceae;Litoreibacter	0.0820451	0.246368	0.0495504
Bacteria;Proteobacteria;Gammaproteobacteria;Oceanospirillales;Oleiphilaceae;Oleiphilus	0.0702722	0.525787	0.0509945
Bacteria;Acidobacteria;Acidobacteriia;Acidobacteriales;uncultured;uncultured Acidobacteria bacterium	0.0169403	0.160209	0.0509945
Bacteria;Bacteroidetes;Bacteroidia;Chitinophagales;Saprospiraceae;Portibacter	0.0720532	0.343982	0.0516209
Bacteria;Proteobacteria;Gammaproteobacteria;Enterobacteriales;Enterobacteriaceae;Yersinia	0.00760572	0.142841	0.0516209
Bacteria;Gemmatimonadetes;Gemmatimonadetes;Gemmatimonadales;Gemmatimonadaceae;Gemmatimonas	0.000770677	0.0317489	0.0551856
Bacteria;Proteobacteria;Gammaproteobacteria;Betaproteobacteriales;SC-I-84;Unclassified	0.000770677	0.0120704	0.0551856
Bacteria;Acidobacteria;Holophagae;Holophagales;Holophagaceae;uncultured	0.000770677	0.0135129	0.0551856
Bacteria;Proteobacteria;Alphaproteobacteria;Kordiimonadales;uncultured;Unclassified	0.385119	0.070468	0.0570819
Bacteria;Actinobacteria;Actinobacteria;Frankiales;Acidothermaceae;Acidothermus	0.00849061	0.0778156	0.0592142
Bacteria;Verrucomicrobia;Verrucomicrobiae;Verrucomicrobiales;Rubritaleaceae;Rubritalea	0.0172701	0.383914	0.0628555
Bacteria;Actinobacteria;Acidimicrobiia;Microtrichales;Microtrichaceae;Sva0996 marine group	0.0889537	0.645264	0.0667652
Bacteria;Epsilonbacteraeota;Campylobacteria;Campylobacterales;Arcobacteraceae;Arcobacter	3.42026	0.60694	0.0675007
Bacteria;Proteobacteria;Alphaproteobacteria;Rhizobiales;Rhizobiaceae;Lentilitoribacter	0.500939	0.112144	0.0675007
Bacteria;Bacteroidetes;Bacteroidia;Flavobacteriales;Flavobacteriaceae;Arcticiflavibacter	0.0165214	0.00579733	0.0678892
Bacteria;Proteobacteria;Gammaproteobacteria;Cellvibrionales;Cellvibrionaceae;Candidatus Endobugula	0.00233835	0.030195	0.0716592
Bacteria;Bacteroidetes;Bacteroidia;Flavobacteriales;NS7 marine group;uncultured bacterium	0.0296379	0.00643586	0.072673
Bacteria;Patescibacteria;Gracilibacteria;uncultured organism;uncultured organism;uncultured organism	0.0756612	0.00163912	0.072673
Bacteria;Proteobacteria;Deltaproteobacteria;MBNT15;uncultured bacterium;uncultured bacterium	0.000770677	0.00919939	0.0735207
Bacteria;Gemmatimonadetes;Gemmatimonadetes;Gemmatimonadales;Gemmatimonadaceae;uncultured	0.0107563	0.057932	0.0775833
Bacteria;Proteobacteria;Alphaproteobacteria;Rhizobiales;Hyphomicrobiaceae;uncultured	0.00452442	0.0287555	0.0775833
Bacteria;Bacteroidetes;Bacteroidia;Bacteroidales;Prolixibacteraceae;BSV13	0.00232519	0.0119256	0.0775833
Bacteria;Proteobacteria;Gammaproteobacteria;Pseudomonadales;Pseudomonadaceae;Pseudomonas	0.00554805	0.122527	0.0775833
Bacteria;Acidobacteria;Subgroup 6;Unclassified;Unclassified;Unclassified	0.00309587	0.0284458	0.0775833
Bacteria;Bacteroidetes;Bacteroidia;Flavobacteriales;Cryomorphaceae;Owenweeksia	0.00734191	0.00267403	0.0794238
Bacteria;Acidobacteria;Subgroup 17;uncultured bacterium;uncultured bacterium;uncultured bacterium	0	0.0065609	0.0819738
Bacteria;Cyanobacteria;Oxyphotobacteria;Chloroplast;Unclassified;Unclassified	0	0.0978788	0.0819738
Bacteria;Proteobacteria;Gammaproteobacteria;Cellvibrionales;Halieaceae;Marimicrobium	0	0.0127669	0.0819738
Bacteria;Cyanobacteria;Oxyphotobacteria;Chloroplast;uncultured bacterium;uncultured bacterium	0	0.0225077	0.0819738
Bacteria;FCPU426;uncultured bacterium;uncultured bacterium;uncultured bacterium;uncultured bacterium	0	0.00319695	0.0819738
Bacteria;Proteobacteria;Gammaproteobacteria;Diplorickettsiales;Diplorickettsiaceae;uncultured	0	0.00380368	0.0819738
Bacteria;Chloroflexi;Anaerolineae;Caldilineales;Caldilineaceae;uncultured	0	0.0883823	0.0819738
Bacteria;Patescibacteria;Gracilibacteria;JGI 0000069-P22;uncultured bacterium;uncultured bacterium	0	0.00789468	0.0819738
Bacteria;Proteobacteria;Gammaproteobacteria;Steroidobacterales;Steroidobacteraceae;uncultured	0	0.00328256	0.0819738
Bacteria;Proteobacteria;Alphaproteobacteria;Micropepsales;Micropepsaceae;Micropepsis	0	0.00639729	0.0819738
Bacteria;Proteobacteria;Alphaproteobacteria;Sphingomonadales;Sphingomonadaceae;Porphyrobacter	0	0.00495639	0.0819738
Bacteria;Firmicutes;Bacilli;Lactobacillales;Streptococcaceae;Lactococcus	0	0.129155	0.0819738
Bacteria;Proteobacteria;Alphaproteobacteria;Rhodobacterales;Rhodobacteraceae;Rhodovulum	0	0.0548531	0.0819738
Bacteria;Proteobacteria;Gammaproteobacteria;Unclassified;Unclassified;Unclassified	0.0311988	0.766483	0.0846526
Bacteria;Actinobacteria;Acidimicrobiia;uncultured;uncultured bacterium;uncultured bacterium	0.010128	0.059867	0.0863494
Bacteria;Proteobacteria;Alphaproteobacteria;Rhizobiales;Rhizobiaceae;Pseudahrensia	0.695782	0.478454	0.0879121
Bacteria;Proteobacteria;Alphaproteobacteria;Rhodovibrionales;Kiloniellaceae;Kiloniella	2.01499	0.969084	0.0879121
Bacteria;Proteobacteria;Deltaproteobacteria;Oligoflexales;Oligoflexaceae;Pseudobacteriovorax	0.00233758	0	0.0904097
Bacteria;Proteobacteria;Gammaproteobacteria;Methylococcales;Cycloclasticaceae;Cycloclasticus	0.0189888	0	0.0904097
Bacteria;Proteobacteria;Gammaproteobacteria;Cellvibrionales;Spongiibacteraceae;Dasania	0.0030703	0	0.0904097
Bacteria;Patescibacteria;Gracilibacteria;Absconditabacteriales (SR1);Unclassified;Unclassified	0.00620489	0	0.0904097
Bacteria;Proteobacteria;Alphaproteobacteria;Rickettsiales;SM2D12;Unclassified	0.00625752	0	0.0904097
Bacteria;Proteobacteria;Alphaproteobacteria;Rhodobacterales;Rhodobacteraceae;Pseudorhodobacter	0.00272949	0	0.0904097
Bacteria;Bacteroidetes;Bacteroidia;Flavobacteriales;Flavobacteriaceae;Flaviramulus	0.00158006	0	0.0904097
Bacteria;Proteobacteria;Alphaproteobacteria;Rhizobiales;Rhizobiaceae;Aquamicrobium	0.00158006	0	0.0904097
Bacteria;Proteobacteria;Gammaproteobacteria;Cellvibrionales;Cellvibrionaceae;Pseudoteredinibacter	0.0460515	0	0.0904097
Bacteria;Actinobacteria;Acidimicrobiia;Microtrichales;Iamiaceae;Iamia	0.0023639	0	0.0904097
Bacteria;Proteobacteria;Alphaproteobacteria;Rhodobacterales;Rhodobacteraceae;Roseobacter clade CHAB-I-5 lineage	0.00193326	0	0.0904097
Bacteria;Proteobacteria;Alphaproteobacteria;Rhodobacterales;Rhodobacteraceae;Pontibaca	0.00193326	0	0.0904097
Bacteria;Proteobacteria;Alphaproteobacteria;Rickettsiales;SM2D12;metagenome	0.00384174	0	0.0904097
Bacteria;Proteobacteria;Alphaproteobacteria;Rickettsiales;bac2nit3;Unclassified	0.00193326	0	0.0904097
Bacteria;Proteobacteria;Alphaproteobacteria;Micavibrionales;uncultured;uncultured organism	0.00619173	0	0.0904097
Bacteria;Proteobacteria;Deltaproteobacteria;Desulfuromonadales;Geobacteraceae;Geobacter	0.00227882	0.0220673	0.0935325
Bacteria;Acidobacteria;Subgroup 6;uncultured bacterium;uncultured bacterium;uncultured bacterium	0.00237629	0.0344197	0.0935325
Bacteria;Bacteroidetes;Bacteroidia;Chitinophagales;Saprospiraceae;Rubidimonas	0.00533198	0.135671	0.0935325
Bacteria;Verrucomicrobia;Verrucomicrobiae;S-BQ2-57 soil group;uncultured bacterium;uncultured bacterium	0.000770677	0.010346	0.0965278
Bacteria;Firmicutes;Clostridia;Clostridiales;Clostridiaceae 1;Clostridium sensu stricto 9	0.00159246	0.0118137	0.0965278
Bacteria;Bacteroidetes;Bacteroidia;Cytophagales;Bernardetiaceae;Bernardetia	0.0143306	0.00362985	0.0965278
Bacteria;Proteobacteria;Alphaproteobacteria;Reyranellales;Reyranellaceae;Reyranella	0.000770677	0.0169143	0.0965278
Bacteria;Firmicutes;Negativicutes;Selenomonadales;Veillonellaceae;Zymophilus	0.00147493	0.00645894	0.0965614
Bacteria;Proteobacteria;Deltaproteobacteria;Bdellovibrionales;Bacteriovoracaceae;Peredibacter	0.136846	0.0401867	0.0986588
Bacteria;Bacteroidetes;Bacteroidia;Flavobacteriales;Flavobacteriaceae;Pibocella	0.00487072	0.0506672	0.105193
Bacteria;Proteobacteria;Alphaproteobacteria;Rhizobiales;Rhizobiaceae;Cohaesibacter	5.37256	0.116978	0.108408
Bacteria;Bacteroidetes;Bacteroidia;Bacteroidales;Bacteroidetes vadinHA17;Unclassified	0.00617091	0.0432088	0.108408
Bacteria;Proteobacteria;Gammaproteobacteria;Alteromonadales;Alteromonadaceae;Paraglaciecola	0.247328	0.011139	0.110078
Bacteria;Proteobacteria;Alphaproteobacteria;Rhizobiales;Xanthobacteraceae;Pseudolabrys	0.0255145	0.125784	0.110332
Bacteria;Proteobacteria;Alphaproteobacteria;Rhodobacterales;Rhodobacteraceae;Jannaschia	0.00380776	0.00050694	0.112264
Bacteria;Proteobacteria;Alphaproteobacteria;Parvibaculales;Parvibaculaceae;Unclassified	0.00782214	0.00199267	0.112264
Bacteria;Bacteroidetes;Bacteroidia;Flavobacteriales;Flavobacteriaceae;Tenacibaculum	6.41248	2.7886	0.113487
Bacteria;Proteobacteria;Alphaproteobacteria;Caulobacterales;Hyphomonadaceae;Robiginitomaculum	0.195769	0.66976	0.113487
Bacteria;Proteobacteria;Alphaproteobacteria;Micropepsales;Micropepsaceae;uncultured	0.00230437	0.0210952	0.113579
Bacteria;Proteobacteria;Deltaproteobacteria;Syntrophobacterales;Syntrophaceae;uncultured	0.0262366	0.00366678	0.120465
Bacteria;Bacteroidetes;Bacteroidia;Flavobacteriales;Flavobacteriaceae;Meridianimaribacter	0.00261196	0.284326	0.120465
Bacteria;Proteobacteria;Alphaproteobacteria;Rhizobiales;Devosiaceae;uncultured	0.386283	0.1457	0.122122
Bacteria;Proteobacteria;Alphaproteobacteria;Rhizobiales;Methyloligellaceae;uncultured	0.113777	0.290911	0.125169
Bacteria;Proteobacteria;Alphaproteobacteria;Rhizobiales;Beijerinckiaceae;uncultured	0.00156767	0.0229779	0.126272
Bacteria;Acidobacteria;Acidobacteriia;Acidobacteriales;Acidobacteriaceae (Subgroup 1);Granulicella	0.000770677	0.00481298	0.126272
Bacteria;Actinobacteria;Thermoleophilia;Gaiellales;uncultured;uncultured bacterium	0.00154135	0.0150401	0.126272
Bacteria;Proteobacteria;Alphaproteobacteria;Elsterales;uncultured;uncultured alpha proteobacterium	0.00154135	0.0128281	0.126272
Bacteria;Actinobacteria;Thermoleophilia;Gaiellales;uncultured;Unclassified	0.00308271	0.0152293	0.126272
Bacteria;Proteobacteria;Alphaproteobacteria;Rhizobiales;Hyphomicrobiaceae;Hyphomicrobium	0.00154135	0.00750538	0.126272
Bacteria;Proteobacteria;Gammaproteobacteria;JG36-TzT-191;uncultured gamma proteobacterium;uncultured gamma proteobacterium	0.000770677	0.00644728	0.126272
Bacteria;Patescibacteria;Gracilibacteria;JGI 0000069-P22;Unclassified;Unclassified	0.00761844	0.079546	0.128147
Bacteria;Proteobacteria;Alphaproteobacteria;Rhizobiales;Stappiaceae;Unclassified	0.119285	0.00770909	0.13357
Bacteria;Proteobacteria;Alphaproteobacteria;Acetobacterales;Acetobacteraceae;uncultured	0.0179122	0.0955989	0.139293
Bacteria;Proteobacteria;Alphaproteobacteria;Rhodovibrionales;Kiloniellaceae;Pelagibius	0.306598	0.146776	0.140359
Bacteria;Proteobacteria;Gammaproteobacteria;Alteromonadales;Psychromonadaceae;Psychromonas	0.961308	0.0535589	0.141557
Bacteria;Bacteroidetes;Bacteroidia;Flavobacteriales;Cryomorphaceae;Cryomorpha	0.0374236	0.00627057	0.141557
Bacteria;Bacteroidetes;Bacteroidia;Chitinophagales;Saprospiraceae;Lewinella	0.173929	0.768539	0.144655
Bacteria;Bacteroidetes;Bacteroidia;Bacteroidales;Bacteroidetes BD2-2;uncultured bacterium	0.153532	0.00427844	0.15076
Bacteria;Cyanobacteria;Sericytochromatia;metagenome;metagenome;metagenome	0.00384572	0.000996333	0.15076
Bacteria;Proteobacteria;Alphaproteobacteria;Kordiimonadales;uncultured;uncultured bacterium	0.0132176	0.00214832	0.15076
Bacteria;Chloroflexi;Ktedonobacteria;Ktedonobacterales;Ktedonobacteraceae;HSB OF53-F07	0	0.00593094	0.152117
Bacteria;Proteobacteria;Deltaproteobacteria;NB1-j;Unclassified;Unclassified	0	0.0138633	0.152117
Bacteria;Armatimonadetes;Chthonomonadetes;Chthonomonadales;uncultured bacterium;uncultured bacterium	0	0.00209515	0.152117
Bacteria;Proteobacteria;Gammaproteobacteria;Thiotrichales;Thiotrichaceae;uncultured	0	0.0245862	0.152117
Bacteria;Actinobacteria;Thermoleophilia;Solirubrobacterales;67-14;uncultured bacterium	0	0.0032763	0.152117
Bacteria;Proteobacteria;Gammaproteobacteria;Cellvibrionales;Cellvibrionaceae;Cellvibrio	0	0.00487073	0.152117
Bacteria;Proteobacteria;Gammaproteobacteria;Gammaproteobacteria Incertae Sedis;Unknown Family;Candidatus Berkiella	0	0.00915374	0.152117
Bacteria;Tenericutes;Mollicutes;Entomoplasmatales;Entomoplasmatales Incertae Sedis;Candidatus Hepatoplasma	0	0.00703555	0.152117
Bacteria;Dependentiae;Babeliae;Babeliales;Vermiphilaceae;Unclassified	0	0.00613262	0.152117
Bacteria;Proteobacteria;Alphaproteobacteria;Caulobacterales;Caulobacteraceae;Asticcacaulis	0	0.00220612	0.152117
Bacteria;Acidobacteria;Acidobacteriia;Acidobacteriales;Acidobacteriaceae (Subgroup 1);Acidipila	0	0.00318755	0.152117
Bacteria;Proteobacteria;Gammaproteobacteria;R7C24;metagenome;metagenome	0	0.00809092	0.152117
Bacteria;Bacteroidetes;Bacteroidia;Chitinophagales;37-13;uncultured bacterium	0	0.00381973	0.152117
Bacteria;Proteobacteria;Gammaproteobacteria;Enterobacteriales;Enterobacteriaceae;Enterobacter	0	0.00157462	0.152117
Bacteria;Dependentiae;Babeliae;Babeliales;uncultured bacterium;uncultured bacterium	0	0.00213729	0.152117
Bacteria;Chloroflexi;Anaerolineae;RBG-13-54-9;uncultured Chloroflexi bacterium;uncultured Chloroflexi bacterium	0	0.00163671	0.152117
Bacteria;Proteobacteria;Gammaproteobacteria;Betaproteobacteriales;Unclassified;Unclassified	0	0.00277322	0.152117
Bacteria;Proteobacteria;Deltaproteobacteria;Syntrophobacterales;Syntrophobacteraceae;Syntrophobacter	0	0.00498001	0.152117
Bacteria;Verrucomicrobia;Verrucomicrobiae;Verrucomicrobiales;DEV007;Unclassified	0	0.00207472	0.152117
Bacteria;Bacteroidetes;Bacteroidia;Sphingobacteriales;Lentimicrobiaceae;uncultured bacterium	0	0.00429917	0.152117
Bacteria;Chloroflexi;KD4-96;metagenome;metagenome;metagenome	0	0.00331737	0.152117
Bacteria;Chloroflexi;Anaerolineae;SBR1031;A4b;Unclassified	0	0.00704653	0.152117
Bacteria;Proteobacteria;Alphaproteobacteria;Rhizobiales;Rhizobiales Incertae Sedis;uncultured	0	0.00325022	0.152117
Bacteria;Proteobacteria;Alphaproteobacteria;Acetobacterales;Acetobacteraceae;Unclassified	0	0.00653948	0.152117
Bacteria;Acidobacteria;Blastocatellia (Subgroup 4);11-24;uncultured bacterium;uncultured bacterium	0	0.00163671	0.152117
Bacteria;Acidobacteria;Holophagae;Holophagales;Holophagaceae;Unclassified	0	0.00327128	0.152117
Bacteria;Proteobacteria;Alphaproteobacteria;Dongiales;Dongiaceae;Dongia	0	0.0059426	0.152117
Bacteria;Bacteroidetes;Bacteroidia;Flavobacteriales;Flavobacteriaceae;Flavivirga	0	0.00217825	0.152117
Bacteria;Proteobacteria;Gammaproteobacteria;CCD24;uncultured bacterium;uncultured bacterium	0	0.00820898	0.152117
Bacteria;Acidobacteria;Acidobacteriia;Subgroup 13;uncultured bacterium;uncultured bacterium	0	0.00266429	0.152117
Bacteria;Proteobacteria;Deltaproteobacteria;Myxococcales;Archangiaceae;Anaeromyxobacter	0	0.00376965	0.152117
Bacteria;Bacteroidetes;Bacteroidia;Cytophagales;Microscillaceae;uncultured	0	0.00650333	0.152117
Bacteria;Proteobacteria;Alphaproteobacteria;Acetobacterales;Acetobacteraceae;Acidisoma	0	0.00497692	0.152117
Bacteria;Proteobacteria;Gammaproteobacteria;Betaproteobacteriales;TRA3-20;Unclassified	0	0.00274786	0.152117
Bacteria;Proteobacteria;Gammaproteobacteria;Betaproteobacteriales;Methylophilaceae;Methylophilus	0	0.00664182	0.152117
Bacteria;Proteobacteria;Alphaproteobacteria;Caulobacterales;Hyphomonadaceae;Hyphomonas	0	0.00704169	0.152117
Bacteria;Proteobacteria;Deltaproteobacteria;Myxococcales;P3OB-42;uncultured organism	0	0.00442409	0.152117
Bacteria;Proteobacteria;Alphaproteobacteria;Azospirillales;Inquilinaceae;Inquilinus	0	0.00431502	0.152117
Bacteria;Proteobacteria;Gammaproteobacteria;Betaproteobacteriales;Nitrosomonadaceae;Nitrosospira	0	0.00640046	0.152117
Bacteria;Proteobacteria;Gammaproteobacteria;Salinisphaerales;Solimonadaceae;uncultured	0	0.00325022	0.152117
Bacteria;Chloroflexi;AD3;uncultured bacterium;uncultured bacterium;uncultured bacterium	0	0.00376945	0.152117
Bacteria;Proteobacteria;Gammaproteobacteria;Betaproteobacteriales;Gallionellaceae;Gallionella	0	0.0016342	0.152117
Bacteria;Actinobacteria;Thermoleophilia;Solirubrobacterales;Solirubrobacteraceae;Conexibacter	0.00382017	0.0108941	0.15312
Bacteria;Proteobacteria;Gammaproteobacteria;Aeromonadales;Aeromonadaceae;Aeromonas	0.0115733	0.0992942	0.15312
Bacteria;Actinobacteria;Acidimicrobiia;IMCC26256;uncultured bacterium;uncultured bacterium	0.00459085	0.0298694	0.15312
Bacteria;Chloroflexi;KD4-96;uncultured bacterium;uncultured bacterium;uncultured bacterium	0.00852855	0.0397735	0.15312
Bacteria;Bacteroidetes;Bacteroidia;Chitinophagales;Chitinophagaceae;Taibaiella	0.00232519	0.0342813	0.15312
Bacteria;Proteobacteria;Gammaproteobacteria;Cellvibrionales;Spongiibacteraceae;BD1-7 clade	0.0587383	0.692139	0.153576
Bacteria;Proteobacteria;Deltaproteobacteria;Syntrophobacterales;Syntrophobacteraceae;uncultured	0.00385339	0.0224026	0.162709
Bacteria;Proteobacteria;Gammaproteobacteria;Betaproteobacteriales;Nitrosomonadaceae;GOUTA6	0.00462406	0.0211616	0.162709
Bacteria;Bacteroidetes;Ignavibacteria;Ignavibacteriales;LD-RB-34;Unclassified	0.00154135	0.00876206	0.162709
Bacteria;Proteobacteria;Alphaproteobacteria;Rhizobiales;Devosiaceae;Maritalea	0.288813	0.0845731	0.167538
Bacteria;Acidobacteria;Holophagae;Subgroup 7;uncultured bacterium;uncultured bacterium	0.00695475	0.0356568	0.171452
Bacteria;Acidobacteria;Acidobacteriia;Subgroup 2;uncultured bacterium;uncultured bacterium	0.0516593	0.217195	0.173781
Bacteria;Proteobacteria;Alphaproteobacteria;Rhizobiales;Xanthobacteraceae;uncultured	0.0184353	0.0957031	0.173781
Bacteria;Proteobacteria;Gammaproteobacteria;Alteromonadales;Colwelliaceae;Colwellia	2.23239	0.423535	0.17494
Bacteria;Proteobacteria;Alphaproteobacteria;Rhizobiales;Rhizobiales Incertae Sedis;Bauldia	0.00155451	0.0129957	0.179535
Bacteria;Proteobacteria;Gammaproteobacteria;Betaproteobacteriales;A21b;uncultured bacterium	0.00150814	0.00902243	0.179535
Bacteria;Tenericutes;Mollicutes;Mycoplasmatales;Mycoplasmataceae;Candidatus Bacilloplasma	0.00155451	0.217587	0.179535
Bacteria;Proteobacteria;Gammaproteobacteria;Gammaproteobacteria Incertae Sedis;Unknown Family;Acidibacter	0.00383333	0.0284219	0.180611
Bacteria;Proteobacteria;Alphaproteobacteria;Rhodobacterales;Rhodobacteraceae;Amylibacter	0.311792	0.962783	0.181019
Bacteria;Proteobacteria;Gammaproteobacteria;Betaproteobacteriales;Nitrosomonadaceae;Ellin6067	0.00378696	0.016955	0.192106
Bacteria;Proteobacteria;Deltaproteobacteria;Myxococcales;Polyangiaceae;Pajaroellobacter	0.00466353	0.0219158	0.192106
Bacteria;Proteobacteria;Alphaproteobacteria;Elsterales;uncultured;Unclassified	0.00617858	0.0244288	0.192106
Bacteria;Bacteroidetes;Bacteroidia;Chitinophagales;Saprospiraceae;uncultured	0.510968	1.86912	0.194452
Bacteria;Proteobacteria;Alphaproteobacteria;Rhodobacterales;Rhodobacteraceae;uncultured	0.416739	0.89452	0.194452
Bacteria;Proteobacteria;Deltaproteobacteria;Myxococcales;BIrii41;Unclassified	0.00384649	0.00374364	0.198581
Bacteria;Proteobacteria;Alphaproteobacteria;Caulobacterales;Parvularculaceae;uncultured	0.0321372	0.019784	0.201152
Bacteria;Proteobacteria;Deltaproteobacteria;Myxococcales;Polyangiaceae;Sorangium	0.0508779	0.0448959	0.201243
Bacteria;Verrucomicrobia;Verrucomicrobiae;Pedosphaerales;Pedosphaeraceae;uncultured bacterium	0.00231203	0.0108424	0.206567
Bacteria;Proteobacteria;Alphaproteobacteria;Rhodobacterales;Rhodobacteraceae;Rhodobacter	0.000770677	0.00373474	0.206622
Bacteria;Bacteroidetes;Ignavibacteria;SJA-28;uncultured bacterium;uncultured bacterium	0.000770677	0.0064812	0.206622
Bacteria;Acidobacteria;Subgroup 22;uncultured bacterium;uncultured bacterium;uncultured bacterium	0.000783834	0.093641	0.206622
Bacteria;Elusimicrobia;Lineage IIa;Unclassified;Unclassified;Unclassified	0.000737463	0.00747805	0.206622
Bacteria;Proteobacteria;Alphaproteobacteria;Acetobacterales;Acetobacteraceae;Rhodovastum	0.000770677	0.00484711	0.206622
Bacteria;Proteobacteria;Alphaproteobacteria;Rhodobacterales;Rhodobacteraceae;Pseudoruegeria	0.000783834	0.0332094	0.206622
Bacteria;Proteobacteria;Alphaproteobacteria;Kordiimonadales;uncultured;uncultured alpha proteobacterium	0.0224245	0.00157173	0.206622
Bacteria;Proteobacteria;Alphaproteobacteria;Kordiimonadales;Kordiimonadaceae;Kordiimonas	0.0303868	0.00321793	0.206622
Bacteria;Rokubacteria;NC10;Rokubacteriales;uncultured bacterium;uncultured bacterium	0.000770677	0.00818993	0.206622
Bacteria;Bacteroidetes;Bacteroidia;Bacteroidales;SB-5;Unclassified	0.188058	0.0160988	0.206622
Bacteria;Acidobacteria;Acidobacteriia;Acidobacteriales;Koribacteraceae;Candidatus Koribacter	0.0301518	0.134541	0.211798
Bacteria;Bacteroidetes;Bacteroidia;Flavobacteriales;Flavobacteriaceae;uncultured	0.336221	1.0762	0.223776
Bacteria;Latescibacteria;uncultured bacterium;uncultured bacterium;uncultured bacterium;uncultured bacterium	0.00312218	0.0353754	0.22461
Bacteria;Bacteroidetes;Bacteroidia;Flavobacteriales;Flavobacteriaceae;[Polaribacter] huanghezhanensis	0.171344	0.02687	0.23437
Bacteria;Proteobacteria;Gammaproteobacteria;KI89A clade;uncultured bacterium;uncultured bacterium	0.00549923	0.0746322	0.237942
Bacteria;Proteobacteria;Alphaproteobacteria;Rickettsiales;AB1;uncultured bacterium	0.0262291	0.00521526	0.237942
Bacteria;Proteobacteria;Alphaproteobacteria;Rhodobacterales;Rhodobacteraceae;Roseobacter clade NAC11-7 lineage	0.105158	0.297536	0.238173
Bacteria;Proteobacteria;Gammaproteobacteria;Alteromonadales;Psychromonadaceae;Motilimonas	0.0838052	0.0148895	0.247557
Bacteria;Proteobacteria;Alphaproteobacteria;uncultured;uncultured bacterium;uncultured bacterium	0.0128404	0.0702818	0.254232
Bacteria;Bacteroidetes;Ignavibacteria;Kryptoniales;BSV26;uncultured bacterium	0.0131665	0.0492368	0.254232
Bacteria;Proteobacteria;Alphaproteobacteria;Rhizobiales;A0839;uncultured bacterium	0.00231203	0.0053849	0.25843
Bacteria;Proteobacteria;Gammaproteobacteria;Ga0077536;uncultured gamma proteobacterium;uncultured gamma proteobacterium	0.00391917	0.00635095	0.25843
Bacteria;Acidobacteria;Acidobacteriia;Solibacterales;Solibacteraceae (Subgroup 3);Candidatus Solibacter	0.0324755	0.187631	0.258595
Bacteria;Proteobacteria;Gammaproteobacteria;Oceanospirillales;Nitrincolaceae;Unclassified	0.0164904	0.0695183	0.258595
Bacteria;Acidobacteria;Acidobacteriia;Solibacterales;Solibacteraceae (Subgroup 3);Bryobacter	0.0170254	0.0810428	0.258595
Bacteria;Proteobacteria;Alphaproteobacteria;Sphingomonadales;Sphingomonadaceae;Altererythrobacter	0.0448321	0.122998	0.258595
Bacteria;Proteobacteria;Alphaproteobacteria;Rhizobiales;Xanthobacteraceae;Bradyrhizobium	0.0115835	0.0531953	0.258595
Bacteria;Acidobacteria;Acidobacteriia;Acidobacteriales;uncultured;uncultured bacterium	0.0416981	0.148306	0.26118
Bacteria;Proteobacteria;Alphaproteobacteria;Rhodobacterales;Rhodobacteraceae;Planktotalea	0.006542	0.0515905	0.26118
Bacteria;Proteobacteria;Alphaproteobacteria;Rhodobacterales;Rhodobacteraceae;Sedimentitalea	0.111768	0.0259275	0.26118
Bacteria;Verrucomicrobia;Verrucomicrobiae;Pedosphaerales;Pedosphaeraceae;Unclassified	0.000770677	0.00714661	0.261614
Bacteria;Acidobacteria;Blastocatellia (Subgroup 4);Pyrinomonadales;Pyrinomonadaceae;RB41	0.00231203	0.00713267	0.261614
Bacteria;Bacteroidetes;Bacteroidia;Flavobacteriales;NS9 marine group;uncultured marine bacterium	0.000783834	0.0044114	0.261614
Bacteria;Verrucomicrobia;Verrucomicrobiae;Verrucomicrobiales;Rubritaleaceae;Roseibacillus	0.0104378	0.0042418	0.261614
Bacteria;Verrucomicrobia;Verrucomicrobiae;Pedosphaerales;Pedosphaeraceae;ADurb.Bin063-1	0.00154135	0.00874328	0.261614
Bacteria;Chloroflexi;Ktedonobacteria;C0119;uncultured bacterium;uncultured bacterium	0.000770677	0.00593285	0.261614
Bacteria;Proteobacteria;Gammaproteobacteria;Diplorickettsiales;Diplorickettsiaceae;Aquicella	0.00154135	0.0122349	0.261614
Bacteria;Proteobacteria;Gammaproteobacteria;Betaproteobacteriales;Burkholderiaceae;Rhizobacter	0.000770677	0.00770641	0.261614
Bacteria;Proteobacteria;Deltaproteobacteria;Desulfarculales;Desulfarculaceae;uncultured	0.00156767	0.0129461	0.261614
Bacteria;Acidobacteria;Holophagae;Subgroup 7;Unclassified;Unclassified	0.00154135	0.00766042	0.261614
Bacteria;Proteobacteria;Deltaproteobacteria;Deltaproteobacteria Incertae Sedis;Syntrophorhabdaceae;Syntrophorhabdus	0.00231203	0.00924176	0.261614
Bacteria;Proteobacteria;Gammaproteobacteria;MBAE14;Unclassified;Unclassified	0.0252253	0.00801967	0.261614
Bacteria;Proteobacteria;Gammaproteobacteria;B2M28;uncultured bacterium;uncultured bacterium	0.00113704	0.113543	0.261614
Bacteria;Proteobacteria;Alphaproteobacteria;Rhodobacterales;Rhodobacteraceae;Dinoroseobacter	0.000770677	0.0182496	0.261614
Bacteria;Proteobacteria;Alphaproteobacteria;Rhizobiales;KF-JG30-B3;metagenome	0.000783834	0.00433607	0.261614
Bacteria;Proteobacteria;Alphaproteobacteria;Rhodobacterales;Rhodobacteraceae;Halocynthiibacter	8.13258	4.6097	0.272128
Bacteria;Elusimicrobia;Elusimicrobia;MVP-88;uncultured bacterium;uncultured bacterium	0	0.0011018	0.273242
Bacteria;Bacteroidetes;Bacteroidia;Sphingobacteriales;NS11-12 marine group;metagenome	0	0.00103056	0.273242
Bacteria;Proteobacteria;Gammaproteobacteria;Xanthomonadales;Xanthomonadaceae;Thermomonas	0	0.00385685	0.273242
Bacteria;Proteobacteria;Alphaproteobacteria;Caulobacterales;Hyphomonadaceae;SWB02	0	0.00281033	0.273242
Bacteria;Spirochaetes;Spirochaetia;Spirochaetales;Spirochaetaceae;uncultured	0	0.00106768	0.273242
Bacteria;Proteobacteria;Gammaproteobacteria;Betaproteobacteriales;Burkholderiaceae;Variovorax	0	0.00328734	0.273242
Bacteria;Proteobacteria;Gammaproteobacteria;Cellvibrionales;Microbulbiferaceae;Microbulbifer	0	0.00852902	0.273242
Bacteria;Bacteroidetes;Ignavibacteria;OPB56;Unclassified;Unclassified	0	0.00106469	0.273242
Bacteria;Proteobacteria;Gammaproteobacteria;Xanthomonadales;Xanthomonadaceae;uncultured	0	0.00103046	0.273242
Bacteria;Bacteroidetes;Bacteroidia;Bacteroidales;Bacteroidetes BD2-2;Unclassified	0	0.0010671	0.273242
Bacteria;Proteobacteria;Gammaproteobacteria;Aeromonadales;Aeromonadaceae;Tolumonas	0	0.00103056	0.273242
Bacteria;Proteobacteria;Deltaproteobacteria;RCP2-54;metagenome;metagenome	0	0.00103934	0.273242
Bacteria;Acidobacteria;Subgroup 18;Unclassified;Unclassified;Unclassified	0	0.00106469	0.273242
Bacteria;Armatimonadetes;uncultured bacterium;uncultured bacterium;uncultured bacterium;uncultured bacterium	0	0.0011018	0.273242
Bacteria;Proteobacteria;Deltaproteobacteria;Desulfobacterales;Desulfobacteraceae;Desulfatirhabdium	0	0.00106469	0.273242
Bacteria;Firmicutes;Clostridia;Clostridiales;Ruminococcaceae;[Eubacterium] coprostanoligenes group	0	0.00106768	0.273242
Bacteria;Proteobacteria;Alphaproteobacteria;Sphingomonadales;Sphingomonadaceae;uncultured	0	0.00278497	0.273242
Bacteria;Verrucomicrobia;Verrucomicrobiae;Pedosphaerales;Pedosphaeraceae;uncultured Verrucomicrobia bacterium	0	0.00103046	0.273242
Bacteria;Chloroflexi;Dehalococcoidia;Dehalococcoidales;Dehalococcoidaceae;Dehalogenimonas	0	0.0032686	0.273242
Bacteria;Proteobacteria;Deltaproteobacteria;Myxococcales;Nannocystaceae;Unclassified	0	0.00475752	0.273242
Bacteria;Proteobacteria;Deltaproteobacteria;Desulfobacterales;Desulfobacteraceae;Sva0081 sediment group	0	0.00698717	0.273242
Bacteria;Actinobacteria;Actinobacteria;Micrococcales;Micrococcaceae;Arthrobacter	0	0.00220518	0.273242
Bacteria;Patescibacteria;Saccharimonadia;Saccharimonadales;Unclassified;Unclassified	0	0.00271783	0.273242
Bacteria;Proteobacteria;Gammaproteobacteria;EC3;uncultured bacterium;uncultured bacterium	0	0.00274343	0.273242
Bacteria;Actinobacteria;Actinobacteria;Streptomycetales;Streptomycetaceae;Streptomyces	0	0.00488265	0.273242
Bacteria;Proteobacteria;Gammaproteobacteria;Betaproteobacteriales;Burkholderiaceae;Polaromonas	0	0.00385685	0.273242
Bacteria;Fusobacteria;Fusobacteriia;Fusobacteriales;Fusobacteriaceae;Fusobacterium	0	0.107923	0.273242
Bacteria;Acidobacteria;Holophagae;Holophagales;Holophagaceae;Holophaga	0	0.00281033	0.273242
Bacteria;Proteobacteria;Alphaproteobacteria;Rhodobacterales;Rhodobacteraceae;Salinihabitans	0	0.00431314	0.273242
Bacteria;Bacteroidetes;Bacteroidia;Flavobacteriales;Flavobacteriaceae;Muricauda	0	0.0153142	0.273242
Bacteria;Actinobacteria;Actinobacteria;Frankiales;Sporichthyaceae;uncultured	0	0.0011018	0.273242
Bacteria;Actinobacteria;Actinobacteria;Frankiales;Frankiaceae;Jatrophihabitans	0	0.00271783	0.273242
Bacteria;Chloroflexi;Dehalococcoidia;RBG-13-46-9;uncultured bacterium;uncultured bacterium	0	0.0027359	0.273242
Bacteria;Bacteroidetes;Bacteroidia;Sphingobacteriales;KD1-131;uncultured bacterium	0	0.0011018	0.273242
Bacteria;Proteobacteria;Gammaproteobacteria;R7C24;Unclassified;Unclassified	0	0.00106768	0.273242
Bacteria;Proteobacteria;Gammaproteobacteria;Betaproteobacteriales;Hydrogenophilaceae;Thiobacillus	0	0.00268061	0.273242
Bacteria;Verrucomicrobia;Verrucomicrobiae;Opitutales;Puniceicoccaceae;Verruc-01	0	0.00213671	0.273242
Bacteria;Actinobacteria;Actinobacteria;Corynebacteriales;Corynebacteriaceae;Corynebacterium	0	0.0268444	0.273242
Bacteria;Proteobacteria;Gammaproteobacteria;Betaproteobacteriales;Nitrosomonadaceae;IS-44	0	0.00536625	0.273242
Bacteria;Proteobacteria;Alphaproteobacteria;Paracaedibacterales;Paracaedibacteraceae;Candidatus Paracaedibacter	0	0.00281043	0.273242
Bacteria;Firmicutes;Clostridia;Clostridiales;Family XI;Anaerococcus	0	0.10268	0.273242
Bacteria;Proteobacteria;Gammaproteobacteria;Betaproteobacteriales;Rhodocyclaceae;Quatrionicoccus	0	0.00103056	0.273242
Bacteria;Proteobacteria;Gammaproteobacteria;AT-s2-59;uncultured gamma proteobacterium;uncultured gamma proteobacterium	0	0.00908667	0.273242
Bacteria;Acidobacteria;Subgroup 6;uncultured Acidobacteriales bacterium;uncultured Acidobacteriales bacterium;uncultured Acidobacteriales bacterium	0	0.00701447	0.273242
Bacteria;Proteobacteria;Alphaproteobacteria;Acetobacterales;Acetobacteraceae;Acidocella	0	0.00106768	0.273242
Bacteria;Proteobacteria;Gammaproteobacteria;KF-JG30-C25;uncultured bacterium;uncultured bacterium	0	0.00442635	0.273242
Bacteria;Proteobacteria;Gammaproteobacteria;HOC36;uncultured gamma proteobacterium;uncultured gamma proteobacterium	0	0.0197321	0.273242
Bacteria;Firmicutes;Clostridia;Clostridiales;Lachnospiraceae;Butyrivibrio 2	0	0.00486615	0.273242
Bacteria;Proteobacteria;Gammaproteobacteria;Betaproteobacteriales;Burkholderiaceae;Duganella	0	0.00841291	0.273242
Bacteria;Acidobacteria;Acidobacteriia;Acidobacteriales;Acidobacteriaceae (Subgroup 1);uncultured	0	0.00224092	0.273242
Bacteria;Actinobacteria;Acidimicrobiia;IMCC26256;uncultured actinobacterium;uncultured actinobacterium	0	0.00167141	0.273242
Bacteria;Proteobacteria;Gammaproteobacteria;Betaproteobacteriales;Chromobacteriaceae;Paludibacterium	0	0.00224082	0.273242
Bacteria;Proteobacteria;Gammaproteobacteria;OM182 clade;uncultured gamma proteobacterium;uncultured gamma proteobacterium	0	0.00425058	0.273242
Bacteria;Firmicutes;Negativicutes;Selenomonadales;Veillonellaceae;uncultured	0	0.00334571	0.273242
Bacteria;Chloroflexi;Ktedonobacteria;Ktedonobacterales;Ktedonobacteraceae;Ktedonobacter	0	0.0011018	0.273242
Bacteria;Proteobacteria;Gammaproteobacteria;211ds20;uncultured bacterium;uncultured bacterium	0	0.00600517	0.273242
Bacteria;Proteobacteria;Alphaproteobacteria;Rhizobiales;Beijerinckiaceae;Unclassified	0	0.0011018	0.273242
Bacteria;Proteobacteria;Deltaproteobacteria;Myxococcales;uncultured;uncultured bacterium	0	0.0027359	0.273242
Bacteria;Bacteroidetes;Bacteroidia;Flavobacteriales;Flavobacteriaceae;Croceitalea	0	0.0131477	0.273242
Bacteria;Proteobacteria;Gammaproteobacteria;Chromatiales;Chromatiaceae;Candidatus Thiobios	0	0.00848361	0.273242
Bacteria;Proteobacteria;Deltaproteobacteria;RCP2-54;Unclassified;Unclassified	0	0.00600517	0.273242
Bacteria;Proteobacteria;Gammaproteobacteria;UBA4486;uncultured bacterium;uncultured bacterium	0	0.00726435	0.273242
Bacteria;Acidobacteria;Holophagae;Subgroup 7;uncultured Acidobacteria bacterium;uncultured Acidobacteria bacterium	0	0.00157655	0.273242
Bacteria;Bacteroidetes;Bacteroidia;Sphingobacteriales;Lentimicrobiaceae;Unclassified	0	0.00264649	0.273242
Bacteria;Chloroflexi;Anaerolineae;Anaerolineales;Anaerolineaceae;Leptolinea	0	0.0011018	0.273242
Bacteria;Fibrobacteres;Fibrobacteria;Fibrobacterales;Fibrobacteraceae;possible genus 04	0	0.00385685	0.273242
Bacteria;Cyanobacteria;Oxyphotobacteria;Synechococcales;Cyanobiaceae;Cyanobium PCC-6307	0	0.00374112	0.273242
Bacteria;Proteobacteria;Alphaproteobacteria;Caulobacterales;Hyphomonadaceae;Hirschia	0	0.00268061	0.273242
Bacteria;Proteobacteria;Alphaproteobacteria;Reyranellales;Reyranellaceae;uncultured	0	0.00103923	0.273242
Bacteria;Proteobacteria;Gammaproteobacteria;Betaproteobacteriales;Rhodocyclaceae;Sulfuritalea	0	0.00328734	0.273242
Bacteria;Chloroflexi;Anaerolineae;Ardenticatenales;uncultured;Unclassified	0	0.0031531	0.273242
Bacteria;Chloroflexi;Dehalococcoidia;S085;uncultured bacterium;uncultured bacterium	0	0.00271783	0.273242
Bacteria;Bacteroidetes;Bacteroidia;Flavobacteriales;Flavobacteriaceae;Aureisphaera	0	0.0037361	0.273242
Bacteria;Proteobacteria;Deltaproteobacteria;Oligoflexales;0319-6G20;uncultured bacterium	0	0.00106469	0.273242
Bacteria;Proteobacteria;Gammaproteobacteria;Nitrosococcales;Methylophagaceae;Methylophaga	0	0.0039137	0.273242
Bacteria;Proteobacteria;Alphaproteobacteria;Rhodobacterales;Rhodobacteraceae;Puniceibacterium	0	0.00163718	0.273242
Bacteria;Proteobacteria;Alphaproteobacteria;Elsterales;uncultured;uncultured forest soil bacterium	0	0.00103046	0.273242
Bacteria;Acidobacteria;Acidobacteriia;Solibacterales;Solibacteraceae (Subgroup 3);AKIW659	0	0.00106768	0.273242
Bacteria;Acidobacteria;Subgroup 17;Unclassified;Unclassified;Unclassified	0	0.00167131	0.273242
Bacteria;Acidobacteria;Acidobacteriia;Subgroup 12;uncultured bacterium;uncultured bacterium	0	0.0011018	0.273242
Bacteria;Chloroflexi;Anaerolineae;Anaerolineales;Anaerolineaceae;Anaerolinea	0	0.00268061	0.273242
Bacteria;Acidobacteria;Subgroup 15;uncultured bacterium;uncultured bacterium;uncultured bacterium	0	0.00220669	0.273242
Bacteria;Proteobacteria;Deltaproteobacteria;Myxococcales;mle1-27;Unclassified	0	0.0011018	0.273242
Bacteria;Proteobacteria;Gammaproteobacteria;UBA10353 marine group;uncultured gamma proteobacterium;uncultured gamma proteobacterium	0	0.00206292	0.273242
Bacteria;WPS-2;Unclassified;Unclassified;Unclassified;Unclassified	0	0.00157153	0.273242
Bacteria;Firmicutes;Clostridia;Clostridiales;Clostridiaceae 1;Fonticella	0	0.0010671	0.273242
Bacteria;Bacteroidetes;Bacteroidia;Flavobacteriales;Flavobacteriaceae;Seonamhaeicola	0	0.00441725	0.273242
Bacteria;Cyanobacteria;Oxyphotobacteria;Nostocales;Nostocaceae;Desmonostoc PCC-6302	0	0.0389572	0.273242
Bacteria;Proteobacteria;Alphaproteobacteria;Parvibaculales;Parvibaculaceae;uncultured	0	0.00150327	0.273242
Bacteria;Proteobacteria;Alphaproteobacteria;Rhizobiales;Beijerinckiaceae;Methylocella	0	0.0011019	0.273242
Bacteria;Proteobacteria;Gammaproteobacteria;Betaproteobacteriales;Nitrosomonadaceae;uncultured	0	0.0016341	0.273242
Bacteria;Proteobacteria;Alphaproteobacteria;Rhodobacterales;Rhodobacteraceae;Amaricoccus	0	0.00312524	0.273242
Bacteria;Chloroflexi;Dehalococcoidia;Sh765B-AG-111;uncultured bacterium;uncultured bacterium	0	0.0011018	0.273242
Bacteria;Proteobacteria;Gammaproteobacteria;JTB23;uncultured gamma proteobacterium;uncultured gamma proteobacterium	0	0.00785489	0.273242
Bacteria;Proteobacteria;Alphaproteobacteria;Rhodobacterales;Rhodobacteraceae;Ketogulonicigenium	0	0.00585499	0.273242
Bacteria;Bacteroidetes;Bacteroidia;Chitinophagales;Chitinophagaceae;Terrimonas	0	0.0011018	0.273242
Bacteria;Verrucomicrobia;Verrucomicrobiae;Chthoniobacterales;Chthoniobacteraceae;Candidatus Udaeobacter	0	0.00224082	0.273242
Bacteria;Firmicutes;Clostridia;Clostridiales;Gracilibacteraceae;Lutispora	0	0.00103056	0.273242
Bacteria;Proteobacteria;Deltaproteobacteria;Syntrophobacterales;Syntrophaceae;Syntrophus	0	0.0011018	0.273242
Bacteria;Proteobacteria;Deltaproteobacteria;Myxococcales;Polyangiaceae;Polyangium	0	0.00107645	0.273242
Bacteria;Proteobacteria;Alphaproteobacteria;Rhodospirillales;Magnetospirillaceae;Magnetospirillum	0	0.00265526	0.273242
Bacteria;Proteobacteria;Gammaproteobacteria;Betaproteobacteriales;Rhodocyclaceae;uncultured	0.00768672	0.0451113	0.273322
Bacteria;Acidobacteria;Subgroup 6;uncultured Acidobacteria bacterium;uncultured Acidobacteria bacterium;uncultured Acidobacteria bacterium	0.00548532	0.0267469	0.273322
Bacteria;Proteobacteria;Gammaproteobacteria;MBAE14;uncultured bacterium;uncultured bacterium	0.00466276	0.000532396	0.27346
Bacteria;Proteobacteria;Deltaproteobacteria;Bdellovibrionales;Bacteriovoracaceae;Halobacteriovorax	0.0102713	0.000496653	0.27346
Bacteria;Bacteroidetes;Bacteroidia;Bacteroidales;Paludibacteraceae;Paludibacter	0.00474019	0.000569509	0.27346
Bacteria;Bacteroidetes;Bacteroidia;Flavobacteriales;Crocinitomicaceae;Lishizhenia	0.0155056	0.000498167	0.27346
Bacteria;Proteobacteria;Gammaproteobacteria;Oceanospirillales;Nitrincolaceae;Amphritea	0.0134182	0.00160442	0.27346
Bacteria;Proteobacteria;Alphaproteobacteria;Rickettsiales;SM2D12;uncultured organism	0.00156767	0	0.276303
Bacteria;Bacteroidetes;Ignavibacteria;Ignavibacteriales;Unclassified;Unclassified	0.00318492	0	0.276303
Bacteria;Bacteroidetes;Bacteroidia;Bacteroidales;Bacteroidaceae;Bacteroides	0.0055736	0	0.276303
Bacteria;Proteobacteria;Alphaproteobacteria;Rhodospirillales;uncultured;uncultured organism	0.00159246	0	0.276303
Bacteria;Firmicutes;Clostridia;Clostridiales;Family XIII;uncultured	0.00159246	0	0.276303
Bacteria;Proteobacteria;Alphaproteobacteria;Rhodospirillales;Magnetospiraceae;Magnetovibrio	0.00875852	0	0.276303
Bacteria;Proteobacteria;Deltaproteobacteria;Desulfuromonadales;Desulfuromonadaceae;Pelobacter	0.00159246	0	0.276303
Bacteria;Bacteroidetes;Bacteroidia;Flavobacteriales;Crocinitomicaceae;uncultured bacterium	0.0023515	0	0.276303
Bacteria;Firmicutes;Clostridia;Clostridiales;Lachnospiraceae;uncultured	0.00398115	0	0.276303
Bacteria;Thermotogae;Thermotogae;Petrotogales;Petrotogaceae;SC103	0.00716606	0	0.276303
Bacteria;Tenericutes;Mollicutes;Izimaplasmatales;Izimaplasmataceae;Izimaplasma	0.00159246	0	0.276303
Bacteria;Verrucomicrobia;Verrucomicrobiae;Opitutales;Puniceicoccaceae;Lentimonas	0.00238869	0	0.276303
Bacteria;Firmicutes;Bacilli;Bacillales;Planococcaceae;Lysinibacillus	0.000796229	0	0.276303
Bacteria;Firmicutes;Bacilli;Bacillales;Bacillaceae;Bacillus	0.00154135	0	0.276303
Bacteria;Bacteroidetes;Bacteroidia;Flavobacteriales;Flavobacteriaceae;Formosa	0.00238869	0	0.276303
Bacteria;Bacteroidetes;Bacteroidia;Cytophagales;Amoebophilaceae;Candidatus Amoebophilus	0.00156767	0	0.276303
Bacteria;Bacteroidetes;Bacteroidia;Bacteroidales;Prolixibacteraceae;Unclassified	0.0270718	0	0.276303
Bacteria;Proteobacteria;Gammaproteobacteria;Oceanospirillales;Saccharospirillaceae;Oceaniserpentilla	0.00159246	0	0.276303
Bacteria;Patescibacteria;Saccharimonadia;Saccharimonadales;uncultured organism;uncultured organism	0.00862218	0	0.276303
Bacteria;Bacteroidetes;Bacteroidia;Flavobacteriales;Flavobacteriaceae;Polaribacter 3	0.000796229	0	0.276303
Bacteria;Bacteroidetes;Bacteroidia;Cytophagales;Flammeovirgaceae;uncultured	0.00568518	0	0.276303
Bacteria;Proteobacteria;Deltaproteobacteria;Oligoflexales;053A03-B-DI-P58;Unclassified	0.00318492	0	0.276303
Bacteria;Tenericutes;Mollicutes;Izimaplasmatales;Izimaplasmataceae;Unclassified	0.00636983	0	0.276303
Bacteria;Patescibacteria;Gracilibacteria;uncultured bacterium;uncultured bacterium;uncultured bacterium	0.00636983	0	0.276303
Bacteria;Proteobacteria;Alphaproteobacteria;Rhodospirillales;Terasakiellaceae;uncultured	0.000796229	0	0.276303
Bacteria;Proteobacteria;Alphaproteobacteria;Thalassobaculales;Nisaeaceae;Nisaea	0.0274342	0	0.276303
Bacteria;Bacteroidetes;Rhodothermia;Balneolales;Balneolaceae;Balneola	0.0023515	0	0.276303
Bacteria;Proteobacteria;Deltaproteobacteria;Desulfobacterales;Desulfobulbaceae;Desulfobulbus	0.00238869	0	0.276303
Bacteria;Proteobacteria;Deltaproteobacteria;Myxococcales;bacteriap25;uncultured deep-sea bacterium	0.00313534	0	0.276303
Bacteria;Verrucomicrobia;Verrucomicrobiae;Verrucomicrobiales;Rubritaleaceae;Haloferula	0.0023515	0	0.276303
Bacteria;Firmicutes;Clostridia;Clostridiales;Christensenellaceae;uncultured	0.0055736	0	0.276303
Bacteria;Bacteroidetes;Bacteroidia;Bacteroidales;Marinilabiliaceae;uncultured	0.0055736	0	0.276303
Bacteria;Proteobacteria;Alphaproteobacteria;Rickettsiales;Midichloriaceae;Candidatus Lariskella	0.00156767	0	0.276303
Bacteria;Firmicutes;Clostridia;Clostridiales;Family XIII;Anaerovorax	0.00159246	0	0.276303
Bacteria;Proteobacteria;Gammaproteobacteria;Alteromonadales;Moritellaceae;Moritella	0.000796229	0	0.276303
Bacteria;Proteobacteria;Gammaproteobacteria;Oceanospirillales;Nitrincolaceae;Motiliproteus	0.00909628	0	0.276303
Bacteria;Bacteroidetes;Bacteroidia;Bacteroidales;Prolixibacteraceae;uncultured	0.00159246	0	0.276303
Bacteria;Cloacimonetes;Cloacimonadia;Cloacimonadales;LK-44f;uncultured gamma proteobacterium	0.00955475	0	0.276303
Bacteria;Proteobacteria;Alphaproteobacteria;Rhodobacterales;Rhodobacteraceae;Thioclava	0.00398115	0	0.276303
Bacteria;Proteobacteria;Deltaproteobacteria;Desulfuromonadales;Desulfuromonadaceae;Desulfuromonas	0.0493662	0	0.276303
Bacteria;Proteobacteria;Alphaproteobacteria;Rhodovibrionales;Kiloniellaceae;Tagaea	0.0023515	0	0.276303
Bacteria;Proteobacteria;Gammaproteobacteria;Cellvibrionales;Cellvibrionaceae;uncultured bacterium	0.0159185	0	0.276303
Bacteria;Proteobacteria;Deltaproteobacteria;Myxococcales;Nannocystaceae;uncultured bacterium	0.00159246	0	0.276303
Bacteria;Chloroflexi;Ktedonobacteria;Ktedonobacterales;Ktedonobacteraceae;JG30a-KF-32	0.00154135	0	0.276303
Bacteria;Proteobacteria;Deltaproteobacteria;Bdellovibrionales;Bacteriovoracaceae;uncultured delta proteobacterium	0.0023515	0	0.276303
Bacteria;Bacteroidetes;Bacteroidia;Flavobacteriales;Flavobacteriaceae;Subsaxibacter	0.00159246	0	0.276303
Bacteria;Spirochaetes;Leptospirae;Leptospirales;Leptospiraceae;Turneriella	0.00154135	0	0.276303
Bacteria;Firmicutes;Clostridia;Clostridiales;Caldicoprobacteraceae;Caldicoprobacter	0.00159246	0	0.276303
Bacteria;Firmicutes;Erysipelotrichia;Erysipelotrichales;Erysipelotrichaceae;ZOR0006	0.00159246	0	0.276303
Bacteria;Proteobacteria;Alphaproteobacteria;Rhodospirillales;Terasakiellaceae;Aestuariispira	0.00227407	0	0.276303
Bacteria;Proteobacteria;Alphaproteobacteria;Rickettsiales;Midichloriaceae;Candidatus Jidaibacter	0.00156767	0	0.276303
Bacteria;Proteobacteria;Deltaproteobacteria;Desulfuromonadales;Geobacteraceae;Geopsychrobacter	0.00636983	0	0.276303
Bacteria;Proteobacteria;Deltaproteobacteria;Desulfobacterales;Desulfobacteraceae;Desulfobacula	0.00318492	0	0.276303
Bacteria;Proteobacteria;Deltaproteobacteria;Desulfobacterales;Desulfobulbaceae;Candidatus Electrothrix	0.0270718	0	0.276303
Bacteria;Marinimicrobia (SAR406 clade);uncultured bacterium;uncultured bacterium;uncultured bacterium;uncultured bacterium	0.00875852	0	0.276303
Bacteria;Bacteroidetes;Bacteroidia;Flavobacteriales;Flavobacteriaceae;Arenibacter	0.00159246	0	0.276303
Bacteria;Proteobacteria;Deltaproteobacteria;Desulfobacterales;Desulfobacteraceae;Unclassified	0.00955475	0	0.276303
Bacteria;Firmicutes;Clostridia;Clostridiales;Clostridiales Incertae Sedis;Dethiosulfatibacter	0.00159246	0	0.276303
Bacteria;WS2;uncultured bacterium;uncultured bacterium;uncultured bacterium;uncultured bacterium	0.0109737	0	0.276303
Bacteria;Proteobacteria;Gammaproteobacteria;Aeromonadales;Aeromonadaceae;Oceanisphaera	0.00159246	0	0.276303
Bacteria;Hydrogenedentes;Hydrogenedentia;Hydrogenedentiales;Hydrogenedensaceae;uncultured bacterium	0.00154135	0	0.276303
Bacteria;Deferribacteres;Deferribacteres;Deferribacterales;Deferribacteraceae;Denitrovibrio	0.00159246	0	0.276303
Bacteria;Proteobacteria;Gammaproteobacteria;Betaproteobacteriales;Rhodocyclaceae;Denitromonas	0.00159246	0	0.276303
Bacteria;Bacteroidetes;Bacteroidia;Flavobacteriales;Flavobacteriaceae;Muriicola	0.00156767	0	0.276303
Bacteria;Patescibacteria;Gracilibacteria;Candidatus Peregrinibacteria;Unclassified;Unclassified	0.00156767	0	0.276303
Bacteria;Proteobacteria;Gammaproteobacteria;Xanthomonadales;Rhodanobacteraceae;Dokdonella	0.00238869	0	0.276303
Bacteria;Bacteroidetes;Bacteroidia;Flavobacteriales;Flavobacteriaceae;Mesonia	0.00238869	0	0.276303
Bacteria;Bacteroidetes;Bacteroidia;Chitinophagales;Saprospiraceae;Saprospira	0.00462406	0	0.276303
Bacteria;Patescibacteria;Saccharimonadia;Saccharimonadales;uncultured Candidatus Saccharibacteria bacterium;uncultured Candidatus Saccharibacteria bacterium	0.00783834	0	0.276303
Bacteria;Acidobacteria;Acidobacteriia;Acidobacteriales;uncultured;Unclassified	0.00542105	0.0206516	0.277243
Bacteria;Proteobacteria;Gammaproteobacteria;Alteromonadales;Shewanellaceae;Shewanella	0.0424574	0.043119	0.277243
Bacteria;Proteobacteria;Alphaproteobacteria;Rhizobiales;Rhodomicrobiaceae;Rhodomicrobium	0.00464962	0.0212671	0.277243
Bacteria;Bacteroidetes;Bacteroidia;Flavobacteriales;Flavobacteriaceae;Psychroserpens	0.00474019	0.012168	0.277243
Bacteria;Actinobacteria;Thermoleophilia;Solirubrobacterales;Solirubrobacteraceae;uncultured	0.00155451	0.0130778	0.277243
Bacteria;Proteobacteria;Alphaproteobacteria;Rhodobacterales;Rhodobacteraceae;Pseudophaeobacter	0.0246097	0.180403	0.284503
Bacteria;Proteobacteria;Gammaproteobacteria;Cellvibrionales;Spongiibacteraceae;uncultured	0.300095	1.38965	0.288413
Bacteria;Proteobacteria;Gammaproteobacteria;JG36-TzT-191;uncultured bacterium;uncultured bacterium	0.00230437	0.0244989	0.291004
Bacteria;Proteobacteria;Alphaproteobacteria;Rhodobacterales;Rhodobacteraceae;Shimia	0.0302692	0.013865	0.291004
Bacteria;Acidobacteria;Acidobacteriia;Acidobacteriales;Acidobacteriaceae (Subgroup 1);Occallatibacter	0.00466827	0.0276731	0.307673
Bacteria;Proteobacteria;Gammaproteobacteria;Betaproteobacteriales;SC-I-84;uncultured bacterium	0.00929309	0.030241	0.307673
Bacteria;Proteobacteria;Deltaproteobacteria;Myxococcales;Nannocystaceae;Nannocystis	0.0626616	0.0623212	0.307673
Bacteria;Proteobacteria;Alphaproteobacteria;Rhizobiales;Stappiaceae;Labrenzia	0.0256817	0.0406634	0.307673
Bacteria;Proteobacteria;Alphaproteobacteria;Rhizobiales;Beijerinckiaceae;Roseiarcus	0.0131768	0.0435952	0.312112
Bacteria;Proteobacteria;Gammaproteobacteria;Cellvibrionales;Halieaceae;OM60(NOR5) clade	0.0204069	0.160598	0.314737
Bacteria;Proteobacteria;Alphaproteobacteria;Rhodobacterales;Rhodobacteraceae;Planktomarina	0.372983	0.153707	0.314737
Bacteria;Bacteroidetes;Bacteroidia;Flavobacteriales;Flavobacteriaceae;Kordia	0.0169549	0.025192	0.318689
Bacteria;Proteobacteria;Gammaproteobacteria;Alteromonadales;Alteromonadaceae;Aestuariibacter	0.0884597	0.0136412	0.318689
Bacteria;Patescibacteria;Saccharimonadia;Saccharimonadales;uncultured bacterium;uncultured bacterium	0.0242989	0.0185206	0.318689
Bacteria;Proteobacteria;Alphaproteobacteria;Rhizobiales;Rhizobiaceae;Nitratireductor	0.00154135	0.00628757	0.325971
Bacteria;Proteobacteria;Gammaproteobacteria;HOC36;Unclassified;Unclassified	0.000783834	0.0443168	0.325971
Bacteria;Proteobacteria;Gammaproteobacteria;Coxiellales;Coxiellaceae;Coxiella	0.0189701	0.0107308	0.325971
Bacteria;Proteobacteria;Alphaproteobacteria;Micavibrionales;uncultured;uncultured bacterium	0.0133244	0.00905353	0.325971
Bacteria;Proteobacteria;Gammaproteobacteria;pItb-vmat-80;uncultured bacterium;uncultured bacterium	0.00627067	0.0159585	0.325971
Bacteria;Proteobacteria;Gammaproteobacteria;Alteromonadales;Pseudoalteromonadaceae;Pseudoalteromonas	0.19976	1.19428	0.327672
Bacteria;Proteobacteria;Alphaproteobacteria;Caulobacterales;Hyphomonadaceae;Hellea	0.0219912	0.0262548	0.330191
Bacteria;Proteobacteria;Deltaproteobacteria;Syntrophobacterales;Syntrophaceae;Desulfobacca	0.00846213	0.0286626	0.330191
Bacteria;Actinobacteria;Coriobacteriia;OPB41;uncultured bacterium;uncultured bacterium	0.00309587	0.00981598	0.337707
Bacteria;Bacteroidetes;Bacteroidia;Flavobacteriales;Flavobacteriaceae;Lutimonas	0.00393157	0.0303997	0.337707
Bacteria;Proteobacteria;Gammaproteobacteria;Betaproteobacteriales;Rhodocyclaceae;Unclassified	0.00927368	0.034369	0.337707
Bacteria;Proteobacteria;Gammaproteobacteria;Arenicellales;Arenicellaceae;uncultured	0.0651621	0.0868587	0.341431
Bacteria;Proteobacteria;Alphaproteobacteria;Rhodobacterales;Rhodobacteraceae;Octadecabacter	0.115895	0.204264	0.345348
Bacteria;Proteobacteria;Alphaproteobacteria;Rhodobacterales;Rhodobacteraceae;Roseovarius	1.28831	2.04223	0.345348
Bacteria;Proteobacteria;Deltaproteobacteria;Myxococcales;Nannocystaceae;uncultured	0.0946292	0.269403	0.345348
Bacteria;Proteobacteria;Alphaproteobacteria;Rhodobacterales;Rhodobacteraceae;Lentibacter	0.257574	0.368132	0.345348
Bacteria;Proteobacteria;Alphaproteobacteria;Paracaedibacterales;Paracaedibacteraceae;uncultured	0.0038797	0.0014945	0.354109
Bacteria;Proteobacteria;Deltaproteobacteria;Desulfobacterales;Desulfobulbaceae;Desulfotalea	0.0947257	0.00267403	0.354109
Bacteria;Proteobacteria;Deltaproteobacteria;Desulfovibrionales;Desulfovibrionaceae;Desulfovibrio	0.251583	0.00588286	0.354109
Bacteria;Bacteroidetes;Rhodothermia;Balneolales;Balneolaceae;Gracilimonas	0.0164079	0.00214832	0.354109
Bacteria;Firmicutes;Clostridia;Clostridiales;JTB215;uncultured bacterium	0.0509463	0.000534805	0.354109
Bacteria;Bacteroidetes;Bacteroidia;Bacteroidales;Marinilabiliaceae;Carboxylicivirga	0.3045	0.00748727	0.354109
Bacteria;Patescibacteria;Gracilibacteria;Absconditabacteriales (SR1);uncultured marine bacterium;uncultured marine bacterium	0.0166697	0.00249083	0.354109
Bacteria;Proteobacteria;Alphaproteobacteria;Rickettsiales;SM2D12;uncultured bacterium	0.00393157	0.000534805	0.354109
Bacteria;Bacteroidetes;Bacteroidia;Flavobacteriales;Crocinitomicaceae;Unclassified	0.0124887	0.00214832	0.354109
Bacteria;Nitrospirae;Thermodesulfovibrionia;uncultured;uncultured bacterium;uncultured bacterium	0.0193746	0.0925495	0.368066
Bacteria;Deinococcus-Thermus;Deinococci;Deinococcales;Trueperaceae;Truepera	0.0383595	0.0893704	0.368066
Bacteria;Bacteroidetes;Bacteroidia;Cytophagales;Cyclobacteriaceae;Fulvivirga	0.0248529	0.0146336	0.368066
Bacteria;Bacteroidetes;Bacteroidia;Cytophagales;Cyclobacteriaceae;Reichenbachiella	0.0202149	0.010349	0.368066
Bacteria;Nitrospirae;Nitrospira;Nitrospirales;Nitrospiraceae;Nitrospira	0.0280502	0.156908	0.372456
Bacteria;Proteobacteria;Deltaproteobacteria;Desulfobacterales;Desulfobulbaceae;uncultured	0.27215	0.0420351	0.372456
Bacteria;Proteobacteria;Deltaproteobacteria;Bdellovibrionales;Bdellovibrionaceae;OM27 clade	0.0541051	0.131277	0.375048
Bacteria;Proteobacteria;Gammaproteobacteria;UBA10353 marine group;uncultured bacterium;uncultured bacterium	0.0404506	0.13097	0.375048
Bacteria;Proteobacteria;Alphaproteobacteria;Rhodobacterales;Rhodobacteraceae;Mameliella	0.0464524	0.047333	0.375048
Bacteria;Bacteroidetes;Bacteroidia;Flavobacteriales;Flavobacteriaceae;Pseudofulvibacter	0.0896454	0.0398145	0.387477
Bacteria;Bacteroidetes;Bacteroidia;Flavobacteriales;Flavobacteriaceae;Maritimimonas	2.76643	2.06193	0.388412
Bacteria;Proteobacteria;Gammaproteobacteria;Thiotrichales;Thiotrichaceae;Leucothrix	0.243921	1.46674	0.388412
Bacteria;Chloroflexi;KD4-96;Unclassified;Unclassified;Unclassified	0.00925438	0.0299649	0.394207
Bacteria;Proteobacteria;Alphaproteobacteria;uncultured;uncultured alpha proteobacterium;uncultured alpha proteobacterium	0.00470301	0.0116937	0.399822
Bacteria;Proteobacteria;Gammaproteobacteria;UBA10353 marine group;Unclassified;Unclassified	0.00313534	0.0143902	0.399822
Bacteria;Gemmatimonadetes;BD2-11 terrestrial group;uncultured bacterium;uncultured bacterium;uncultured bacterium	0.0203797	0.0213622	0.399822
Bacteria;Proteobacteria;Gammaproteobacteria;Nitrosococcales;Nitrosococcaceae;Cm1-21	0.0101898	0.049058	0.399822
Bacteria;Bacteroidetes;Bacteroidia;Flavobacteriales;NS9 marine group;uncultured bacterium	0.00804908	0.00334764	0.399822
Bacteria;Fusobacteria;Fusobacteriia;Fusobacteriales;Fusobacteriaceae;Psychrilyobacter	0.0509587	0.360249	0.399822
Bacteria;Proteobacteria;Gammaproteobacteria;Vibrionales;Vibrionaceae;Aliivibrio	0.00159246	0.00311254	0.399822
Bacteria;Proteobacteria;Deltaproteobacteria;Sva0485;uncultured bacterium;uncultured bacterium	0.00231203	0.00372935	0.399822
Bacteria;Proteobacteria;Deltaproteobacteria;Bdellovibrionales;Bdellovibrionaceae;Bdellovibrio	0.0650758	0.0317172	0.40517
Bacteria;Proteobacteria;Deltaproteobacteria;Myxococcales;bacteriap25;uncultured organism	0.000783834	0.0328934	0.405487
Bacteria;Actinobacteria;Acidimicrobiia;IMCC26256;Unclassified;Unclassified	0.000770677	0.00330551	0.405487
Bacteria;Proteobacteria;Gammaproteobacteria;Betaproteobacteriales;Nitrosomonadaceae;MND1	0.000770677	0.00891302	0.405487
Bacteria;Bacteroidetes;Bacteroidia;Sphingobacteriales;Sphingobacteriaceae;Mucilaginibacter	0.000770677	0.00381963	0.405487
Bacteria;Bacteroidetes;Bacteroidia;Bacteroidales;SB-5;uncultured bacterium	0.000770677	0.00719967	0.405487
Bacteria;Proteobacteria;Gammaproteobacteria;Betaproteobacteriales;Burkholderiaceae;uncultured	0.000737463	0.00541692	0.405487
Bacteria;Firmicutes;Clostridia;Clostridiales;Family XI;Ezakiella	0.000737463	0.00381973	0.405487
Bacteria;Proteobacteria;Gammaproteobacteria;Oceanospirillales;Unclassified;Unclassified	0.000770677	0.0165318	0.405487
Bacteria;Chloroflexi;Anaerolineae;Anaerolineales;Anaerolineaceae;uncultured	0.00154135	0.00493971	0.405487
Bacteria;Bacteroidetes;Bacteroidia;Flavobacteriales;Flavobacteriaceae;Actibacter	0.000770677	0.00655166	0.405487
Bacteria;Proteobacteria;Gammaproteobacteria;Betaproteobacteriales;Burkholderiaceae;Rhodoferax	0.000783834	0.00606503	0.405487
Bacteria;Proteobacteria;Gammaproteobacteria;Betaproteobacteriales;SC-I-84;uncultured beta proteobacterium	0.000737463	0.00433299	0.405487
Bacteria;Acidobacteria;Blastocatellia (Subgroup 4);Blastocatellales;Blastocatellaceae;Unclassified	0.000770677	0.00220371	0.405487
Bacteria;Firmicutes;Clostridia;Clostridiales;Family XII;Acidaminobacter	0.000770677	0.00277322	0.405487
Bacteria;Proteobacteria;Gammaproteobacteria;Betaproteobacteriales;Rhodocyclaceae;Propionivibrio	0.000737463	0.00209515	0.405487
Bacteria;Bacteroidetes;Bacteroidia;Cytophagales;Cyclobacteriaceae;uncultured	0.028239	0.0655509	0.406042
Bacteria;Acidobacteria;Acidobacteriia;Subgroup 13;Unclassified;Unclassified	0.00310826	0.00597289	0.406042
Bacteria;Proteobacteria;Gammaproteobacteria;Alteromonadales;Alteromonadaceae;Rheinheimera	0.00625522	0.0211126	0.406042
Bacteria;Proteobacteria;Alphaproteobacteria;Rhodobacterales;Rhodobacteraceae;Roseobacter	0.0475785	0.13929	0.408977
Bacteria;Proteobacteria;Alphaproteobacteria;Micavibrionales;Micavibrionaceae;uncultured	0.105952	0.0447586	0.419396
Bacteria;Spirochaetes;Spirochaetia;Spirochaetales;Spirochaetaceae;Spirochaeta 2	0.050882	0.0171037	0.419396
Bacteria;Proteobacteria;Alphaproteobacteria;Caulobacterales;Caulobacteraceae;uncultured	0.00229197	0.0158315	0.419396
Bacteria;Proteobacteria;Alphaproteobacteria;uncultured;Unclassified;Unclassified	0.00545976	0.0147979	0.419396
Bacteria;Proteobacteria;Alphaproteobacteria;Parvibaculales;uncultured;uncultured marine bacterium	0.0661146	0.0411314	0.419396
Bacteria;Bacteroidetes;Bacteroidia;Flavobacteriales;Flavobacteriaceae;Algibacter	0.00390525	0.0316645	0.419396
Bacteria;Bacteroidetes;Ignavibacteria;OPB56;uncultured bacterium;uncultured bacterium	0.102767	0.017705	0.435338
Bacteria;Bacteroidetes;Bacteroidia;Chitinophagales;uncultured;uncultured bacterium	0.0367861	0.0622479	0.435338
Bacteria;Proteobacteria;Deltaproteobacteria;PB19;uncultured bacterium;uncultured bacterium	0.0169146	0.14899	0.442022
Bacteria;Proteobacteria;Alphaproteobacteria;Rhizobiales;Hyphomicrobiaceae;Filomicrobium	0.0684208	0.214614	0.442022
Bacteria;Patescibacteria;Gracilibacteria;Absconditabacteriales (SR1);uncultured organism;uncultured organism	0.00778343	0.00644496	0.448351
Bacteria;Proteobacteria;Gammaproteobacteria;Nitrosococcales;Nitrosococcaceae;AqS1	0.00310902	0.00267403	0.448351
Bacteria;Proteobacteria;Alphaproteobacteria;Rhodobacterales;Rhodobacteraceae;Leisingera	0.0015213	0.00170853	0.448351
Bacteria;Patescibacteria;Gracilibacteria;Absconditabacteriales (SR1);uncultured bacterium;uncultured bacterium	0.0231861	0.0322248	0.448351
Bacteria;Proteobacteria;Alphaproteobacteria;Rickettsiales;Rickettsiaceae;Candidatus Megaira	0.00150814	0.00427844	0.448351
Bacteria;Proteobacteria;Gammaproteobacteria;Oceanospirillales;Nitrincolaceae;Neptuniibacter	0.00393004	0.00214832	0.448351
Bacteria;Proteobacteria;Gammaproteobacteria;Cellvibrionales;Cellvibrionaceae;Gilvimarinus	0.00190771	0.0014945	0.448351
Bacteria;Proteobacteria;Gammaproteobacteria;Alteromonadales;Shewanellaceae;Psychrobium	0.00312615	0.00159719	0.448351
Bacteria;Bacteroidetes;Bacteroidia;Flavobacteriales;Flavobacteriaceae;Eudoraea	0.00193326	0.00695247	0.448351
Bacteria;Proteobacteria;Gammaproteobacteria;Oceanospirillales;Kangiellaceae;Aliikangiella	0.00272949	0.00320883	0.448351
Bacteria;Proteobacteria;Gammaproteobacteria;Alteromonadales;Alteromonadaceae;Glaciecola	0.00193326	0.00106479	0.448351
Bacteria;Proteobacteria;Gammaproteobacteria;Cellvibrionales;Cellvibrionaceae;uncultured	0.473212	1.00028	0.455944
Bacteria;Proteobacteria;Alphaproteobacteria;Rhodobacterales;Rhodobacteraceae;Pseudopelagicola	0.010576	0.0175042	0.464628
Bacteria;Bacteroidetes;Bacteroidia;Flavobacteriales;Flavobacteriaceae;Dokdonia	0.00525498	0.0591736	0.464628
Bacteria;Proteobacteria;Gammaproteobacteria;Betaproteobacteriales;Burkholderiaceae;Limnobacter	0.0161043	0.0219808	0.465209
Bacteria;Proteobacteria;Alphaproteobacteria;Rhodobacterales;Rhodobacteraceae;Actibacterium	0.00380011	0.0265998	0.465209
Bacteria;Proteobacteria;Deltaproteobacteria;Bradymonadales;Unclassified;Unclassified	0.0319403	0.028196	0.475533
Bacteria;Proteobacteria;Alphaproteobacteria;Rhizobiales;Rhizobiales Incertae Sedis;Anderseniella	0.291917	0.498107	0.479107
Bacteria;Bacteroidetes;Bacteroidia;Bacteroidales;Marinifilaceae;Marinifilum	0.681572	0.0255841	0.482919
Bacteria;Proteobacteria;Deltaproteobacteria;Myxococcales;P3OB-42;Unclassified	0.00341111	0.00367521	0.482919
Bacteria;Proteobacteria;Alphaproteobacteria;Rhodospirillales;uncultured;uncultured bacterium	0.037061	0.00369669	0.494453
Bacteria;Bacteroidetes;Bacteroidia;Flavobacteriales;NS9 marine group;Unclassified	0.0057874	0.115411	0.494453
Bacteria;Proteobacteria;Alphaproteobacteria;Rhodobacterales;Rhodobacteraceae;Seohaeicola	0.010871	0.00670646	0.494453
Bacteria;Chloroflexi;Anaerolineae;SBR1031;A4b;uncultured organism	0.0135607	0.00981095	0.494453
Bacteria;Proteobacteria;Alphaproteobacteria;Rhodobacterales;Rhodobacteraceae;Maribius	0.0242331	0.0220485	0.494453
Bacteria;Proteobacteria;Gammaproteobacteria;Milano-WF1B-44;uncultured bacterium;uncultured bacterium	0.00156767	0.00409615	0.496116
Bacteria;Bacteroidetes;Bacteroidia;Sphingobacteriales;AKYH767;uncultured bacterium	0.000783834	0.00218076	0.496116
Bacteria;Armatimonadetes;uncultured;uncultured bacterium;uncultured bacterium;uncultured bacterium	0.00154135	0.00444463	0.496116
Bacteria;Cyanobacteria;Oxyphotobacteria;Synechococcales;Cyanobiaceae;Synechococcus CC9902	0.000783834	0.0155167	0.496116
Bacteria;Acidobacteria;Thermoanaerobaculia;Thermoanaerobaculales;Thermoanaerobaculaceae;Thermoanaerobaculum	0.000770677	0.00273909	0.496116
Bacteria;Acidobacteria;Subgroup 18;uncultured bacterium;uncultured bacterium;uncultured bacterium	0.000770677	0.00216958	0.496116
Bacteria;Planctomycetes;Phycisphaerae;Phycisphaerales;Phycisphaeraceae;Phycisphaera	0.00156767	0.00306603	0.496116
Bacteria;Chloroflexi;Dehalococcoidia;Unclassified;Unclassified;Unclassified	0.000770677	0.00159997	0.496116
Bacteria;Proteobacteria;Gammaproteobacteria;Ga0077536;uncultured bacterium;uncultured bacterium	0	0.0112309	0.496242
Bacteria;Chloroflexi;Dehalococcoidia;Dehalococcoidales;uncultured;uncultured bacterium	0	0.00113902	0.496242
Bacteria;Chloroflexi;Anaerolineae;SBR1031;uncultured organism;uncultured organism	0	0.00427844	0.496242
Bacteria;Actinobacteria;Actinobacteria;Frankiales;Frankiaceae;Frankia	0	0.00170853	0.496242
Bacteria;Proteobacteria;Alphaproteobacteria;Rhizobiales;Rhizobiaceae;Aminobacter	0	0.00152082	0.496242
Bacteria;Chloroflexi;Anaerolineae;uncultured;uncultured bacterium;uncultured bacterium	0	0.00106961	0.496242
Bacteria;Proteobacteria;Alphaproteobacteria;Holosporales;Holosporaceae;Unclassified	0	0.00170853	0.496242
Bacteria;Cyanobacteria;Oxyphotobacteria;Chloroplast;Musa itinerans;Musa itinerans	0	0.00626459	0.496242
Bacteria;Nitrospinae;Nitrospinia;Nitrospinales;Nitrospinaceae;Nitrospina	0	0.0315535	0.496242
Bacteria;Bacteroidetes;Bacteroidia;Sphingobacteriales;Unclassified;Unclassified	0	0.00106479	0.496242
Bacteria;Proteobacteria;Gammaproteobacteria;Betaproteobacteriales;Chromobacteriaceae;Vogesella	0	0.00113902	0.496242
Bacteria;Nitrospinae;Nitrospinia;Nitrospinales;Nitrospinaceae;uncultured	0	0.0454584	0.496242
Bacteria;Proteobacteria;Deltaproteobacteria;NB1-j;uncultured delta proteobacterium;uncultured delta proteobacterium	0	0.0144397	0.496242
Bacteria;Proteobacteria;Alphaproteobacteria;Rhodobacterales;Rhodobacteraceae;Oceanicella	0	0.00106961	0.496242
Bacteria;Chloroflexi;Dehalococcoidia;661239;uncultured bacterium;uncultured bacterium	0	0.000993305	0.496242
Bacteria;Proteobacteria;Gammaproteobacteria;Xanthomonadales;Rhodanobacteraceae;Tahibacter	0	0.00113902	0.496242
Bacteria;Proteobacteria;Gammaproteobacteria;Betaproteobacteriales;TRA3-20;uncultured bacterium	0	0.00113902	0.496242
Bacteria;Proteobacteria;Alphaproteobacteria;uncultured;metagenome;metagenome	0	0.00320883	0.496242
Bacteria;Proteobacteria;Alphaproteobacteria;uncultured;alpha proteobacterium endosymbiont 2 of Inanidrilus makropetalos;alpha proteobacterium endosymbiont 2 of Inanidrilus makropetalos	0	0.00170853	0.496242
Bacteria;Firmicutes;Bacilli;Lactobacillales;Enterococcaceae;Enterococcus	0	0.00106479	0.496242
Bacteria;Chloroflexi;JG30-KF-CM66;uncultured bacterium;uncultured bacterium;uncultured bacterium	0	0.00227803	0.496242
Bacteria;Proteobacteria;Alphaproteobacteria;Rhizobiales;Rhizobiaceae;Allorhizobium-Neorhizobium-Pararhizobium-Rhizobium	0	0.00113902	0.496242
Bacteria;Actinobacteria;Actinobacteria;Corynebacteriales;Corynebacteriaceae;Corynebacterium 1	0	0.0150382	0.496242
Bacteria;Bacteroidetes;Bacteroidia;Flavobacteriales;Flavobacteriaceae;Postechiella	0	0.00101388	0.496242
Bacteria;Acidobacteria;AT-s3-28;uncultured bacterium;uncultured bacterium;uncultured bacterium	0	0.00267403	0.496242
Bacteria;Proteobacteria;Deltaproteobacteria;NB1-j;uncultured deep-sea bacterium;uncultured deep-sea bacterium	0	0.00160442	0.496242
Bacteria;Proteobacteria;Gammaproteobacteria;EPR3968-O8a-Bc78;uncultured gamma proteobacterium;uncultured gamma proteobacterium	0	0.00267403	0.496242
Bacteria;Patescibacteria;Parcubacteria;Candidatus Kaiserbacteria;uncultured organism;uncultured organism	0	0.00101388	0.496242
Bacteria;Proteobacteria;Alphaproteobacteria;Rhodospirillales;Magnetospiraceae;uncultured	0	0.0149745	0.496242
Bacteria;Acidobacteria;Acidobacteriia;Solibacterales;Solibacteraceae (Subgroup 3);Elev-16S-1166	0	0.00106479	0.496242
Bacteria;Proteobacteria;Gammaproteobacteria;Cellvibrionales;Spongiibacteraceae;Spongiibacter	0	0.00267403	0.496242
Bacteria;BRC1;Unclassified;Unclassified;Unclassified;Unclassified	0	0.00106961	0.496242
Bacteria;Fibrobacteres;Fibrobacteria;Fibrobacterales;Fibrobacteraceae;uncultured	0	0.00113902	0.496242
Bacteria;Chloroflexi;Anaerolineae;SBR1031;A4b;uncultured Chloroflexi bacterium	0	0.00113902	0.496242
Bacteria;Acidobacteria;Subgroup 22;uncultured Acidobacteria bacterium;uncultured Acidobacteria bacterium;uncultured Acidobacteria bacterium	0	0.0106961	0.496242
Bacteria;Firmicutes;Clostridia;Clostridiales;Lachnospiraceae;Lachnospiraceae FCS020 group	0	0.00214832	0.496242
Bacteria;Gemmatimonadetes;PAUC43f marine benthic group;uncultured bacterium;uncultured bacterium;uncultured bacterium	0	0.00213922	0.496242
Bacteria;Proteobacteria;Deltaproteobacteria;Desulfobacterales;Desulfobulbaceae;SEEP-SRB4	0	0.00427844	0.496242
Bacteria;Proteobacteria;Deltaproteobacteria;Desulfobacterales;Desulfobacteraceae;Desulfosarcina	0	0.00641766	0.496242
Bacteria;Bacteroidetes;Bacteroidia;Bacteroidales;Prolixibacteraceae;Roseimarinus	0	0.00160442	0.496242
Bacteria;Calditrichaeota;Calditrichia;Calditrichales;Calditrichaceae;JdFR-76	0	0.00213922	0.496242
Bacteria;Proteobacteria;Gammaproteobacteria;WD260;Unclassified;Unclassified	0	0.00113902	0.496242
Bacteria;Acidobacteria;Subgroup 9;uncultured bacterium;uncultured bacterium;uncultured bacterium	0	0.00534805	0.496242
Bacteria;Chloroflexi;Anaerolineae;Ardenticatenales;uncultured;uncultured organism	0	0.00374364	0.496242
Bacteria;Dependentiae;Babeliae;Babeliales;UBA12409;uncultured bacterium	0	0.00113902	0.496242
Bacteria;Proteobacteria;Gammaproteobacteria;Betaproteobacteriales;Burkholderiaceae;Noviherbaspirillum	0	0.00227803	0.496242
Bacteria;Proteobacteria;Gammaproteobacteria;Oceanospirillales;Hahellaceae;Hahella	0	0.00427844	0.496242
Bacteria;Dependentiae;Babeliae;Babeliales;Vermiphilaceae;uncultured organism	0	0.00106459	0.496242
Bacteria;Cyanobacteria;Oxyphotobacteria;Chloroplast;uncultured eukaryote;uncultured eukaryote	0	0.00113902	0.496242
Bacteria;Actinobacteria;Thermoleophilia;Gaiellales;Gaiellaceae;Gaiella	0	0.00113902	0.496242
Bacteria;Acidobacteria;Subgroup 21;uncultured bacterium;uncultured bacterium;uncultured bacterium	0	0.00267403	0.496242
Bacteria;Actinobacteria;Acidimicrobiia;Actinomarinales;uncultured;uncultured bacterium	0	0.0459932	0.496242
Bacteria;Proteobacteria;Gammaproteobacteria;Pseudomonadales;Moraxellaceae;Enhydrobacter	0	0.00160442	0.496242
Bacteria;Acidobacteria;Subgroup 5;Unclassified;Unclassified;Unclassified	0	0.00429664	0.496242
Bacteria;Proteobacteria;Gammaproteobacteria;Nitrosococcales;Nitrosococcaceae;Unclassified	0	0.00962649	0.496242
Bacteria;Proteobacteria;Gammaproteobacteria;Oceanospirillales;Nitrincolaceae;uncultured	0	0.00641766	0.496242
Bacteria;Proteobacteria;Gammaproteobacteria;Betaproteobacteriales;Burkholderiaceae;Methylibium	0	0.00113902	0.496242
Bacteria;Proteobacteria;Alphaproteobacteria;Rickettsiales;SM2D12;uncultured alpha proteobacterium	0	0.00374364	0.496242
Bacteria;Firmicutes;Clostridia;Clostridiales;Ruminococcaceae;Ruminococcaceae UCG-005	0	0.00050694	0.496242
Bacteria;Proteobacteria;Gammaproteobacteria;Oceanospirillales;Halomonadaceae;Oceanospirillum	0	0.00748727	0.496242
Bacteria;Proteobacteria;Deltaproteobacteria;Myxococcales;bacteriap25;Unclassified	0	0.00374364	0.496242
Bacteria;Actinobacteria;Actinobacteria;Actinomycetales;Actinomycetaceae;Mobiluncus	0	0.00113902	0.496242
Bacteria;Actinobacteria;Thermoleophilia;Gaiellales;uncultured;uncultured actinobacterium	0	0.00160442	0.496242
Bacteria;Proteobacteria;Alphaproteobacteria;Alphaproteobacteria Incertae Sedis;Unknown Family;uncultured	0	0.0101613	0.496242
Bacteria;Proteobacteria;Alphaproteobacteria;Rhizobiales;Beijerinckiaceae;alphaI cluster	0	0.000996333	0.496242
Bacteria;Actinobacteria;Acidimicrobiia;Actinomarinales;uncultured;uncultured actinobacterium	0	0.00695247	0.496242
Bacteria;Proteobacteria;Gammaproteobacteria;Alteromonadales;Alteromonadaceae;Alteromonas	0	0.00113902	0.496242
Bacteria;Bacteroidetes;Bacteroidia;Cytophagales;Spirosomaceae;Taeseokella	0	0.00455607	0.496242
Bacteria;Actinobacteria;Actinobacteria;Micrococcales;Intrasporangiaceae;Oryzihumus	0	0.00113902	0.496242
Bacteria;Proteobacteria;Deltaproteobacteria;SAR324 clade(Marine group B);Unclassified;Unclassified	0	0.00106459	0.496242
Bacteria;Actinobacteria;Actinobacteria;Corynebacteriales;Corynebacteriaceae;Lawsonella	0	0.00170853	0.496242
Bacteria;Proteobacteria;Gammaproteobacteria;EV818SWSAP88;uncultured bacterium;uncultured bacterium	0	0.00160442	0.496242
Bacteria;Proteobacteria;Gammaproteobacteria;Chromatiales;Sedimenticolaceae;Sedimenticola	0	0.00855688	0.496242
Bacteria;Proteobacteria;Alphaproteobacteria;Tistrellales;Geminicoccaceae;uncultured	0	0.0294143	0.496242
Bacteria;Nitrospinae;Nitrospinia;Nitrospinales;Nitrospinaceae;LS-NOB	0	0.00427844	0.496242
Bacteria;Proteobacteria;Alphaproteobacteria;Acetobacterales;Acetobacteraceae;Acidisphaera	0	0.00113902	0.496242
Bacteria;Proteobacteria;Gammaproteobacteria;Acidiferrobacterales;Acidiferrobacteraceae;Sulfurifustis	0	0.00170853	0.496242
Bacteria;Bacteroidetes;Bacteroidia;Flavobacteriales;Flavobacteriaceae;Hyunsoonleella	0	0.0199328	0.496242
Bacteria;Proteobacteria;Alphaproteobacteria;Rhodospirillales;Rhodopirillaceae;Defluviicoccus	0	0.00267403	0.496242
Bacteria;Latescibacteria;Unclassified;Unclassified;Unclassified;Unclassified	0	0.00113902	0.496242
Bacteria;Gemmatimonadetes;PAUC43f marine benthic group;Unclassified;Unclassified;Unclassified	0	0.00160442	0.496242
Bacteria;Cyanobacteria;Oxyphotobacteria;Synechococcales;Synechococcales Incertae Sedis;Schizothrix LEGE 07164	0	0.00159688	0.496242
Bacteria;Modulibacteria;Moduliflexia;Moduliflexales;Moduliflexaceae;uncultured bacterium	0	0.00267403	0.496242
Bacteria;Fibrobacteres;Fibrobacteria;Fibrobacterales;SBYC;uncultured organism	0	0.00106479	0.496242
Bacteria;Dependentiae;Babeliae;Babeliales;Babeliaceae;uncultured bacterium	0	0.00160442	0.496242
Bacteria;Proteobacteria;Deltaproteobacteria;Desulfuromonadales;Sva1033;uncultured bacterium	0	0.00160442	0.496242
Bacteria;Proteobacteria;Alphaproteobacteria;Rhodospirillales;Magnetospiraceae;Magnetospira	0	0.00106961	0.496242
Bacteria;Proteobacteria;Alphaproteobacteria;Rhizobiales;Xanthobacteraceae;Unclassified	0	0.00113902	0.496242
Bacteria;Proteobacteria;Gammaproteobacteria;Enterobacteriales;Enterobacteriaceae;Citrobacter	0	0.000532294	0.496242
Bacteria;Cyanobacteria;Oxyphotobacteria;Chloroplast;Phaseolus acutifolius (tepary bean);Phaseolus acutifolius (tepary bean)	0	0.00113902	0.496242
Bacteria;Proteobacteria;Gammaproteobacteria;Gammaproteobacteria Incertae Sedis;Unknown Family;Candidatus Endonucleariobacter	0	0.00113902	0.496242
Bacteria;Planctomycetes;Phycisphaerae;Phycisphaerales;Phycisphaeraceae;uncultured	0	0.00374364	0.496242
Bacteria;Proteobacteria;Gammaproteobacteria;Acidithiobacillales;Acidithiobacillaceae;9M32	0	0.00160442	0.496242
Bacteria;Latescibacteria;Latescibacteria;Latescibacterales;Latescibacteraceae;Unclassified	0	0.00213922	0.496242
Bacteria;Planctomycetes;OM190;Unclassified;Unclassified;Unclassified	0	0.00113902	0.496242
Bacteria;Verrucomicrobia;Verrucomicrobiae;Verrucomicrobiales;Rubritaleaceae;Persicirhabdus	0	0.00106961	0.496242
Bacteria;Proteobacteria;Gammaproteobacteria;Salinisphaerales;Solimonadaceae;Polycyclovorans	0	0.00227803	0.496242
Bacteria;Dependentiae;Babeliae;Babeliales;UBA12411;candidate division TM6 bacterium GW2011_GWF2_33_332	0	0.00106459	0.496242
Bacteria;Chloroflexi;Chloroflexia;Thermomicrobiales;JG30-KF-CM45;metagenome	0	0.00481325	0.496242
Bacteria;Acidobacteria;Subgroup 17;uncultured Acidobacteria bacterium;uncultured Acidobacteria bacterium;uncultured Acidobacteria bacterium	0	0.00113902	0.496242
Bacteria;Proteobacteria;Gammaproteobacteria;Betaproteobacteriales;Burkholderiaceae;Acidovorax	0	0.00429664	0.496242
Bacteria;Proteobacteria;Gammaproteobacteria;Nitrosococcales;Nitrosococcaceae;FS142-36B-02	0	0.00481325	0.496242
Bacteria;Elusimicrobia;Lineage IIb;Unclassified;Unclassified;Unclassified	0	0.00159688	0.496242
Bacteria;Chlamydiae;Chlamydiae;Chlamydiales;Parachlamydiaceae;Candidatus Metachlamydia	0	0.00106961	0.496242
Bacteria;Bacteroidetes;Bacteroidia;Unclassified;Unclassified;Unclassified	0	0.00227803	0.496242
Bacteria;Bacteroidetes;Bacteroidia;Flavobacteriales;Flavobacteriaceae;Marixanthomonas	0	0.00113902	0.496242
Bacteria;Proteobacteria;Deltaproteobacteria;Myxococcales;Nannocystaceae;Enhygromyxa	0	0.00106961	0.496242
Bacteria;Proteobacteria;Deltaproteobacteria;Myxococcales;Archangiaceae;Archangium	0	0.00113902	0.496242
Bacteria;Proteobacteria;Gammaproteobacteria;Betaproteobacteriales;Sulfuricellaceae;Ferritrophicum	0	0.00106459	0.496242
Bacteria;Latescibacteria;Latescibacteria;Latescibacterales;Latescibacteraceae;uncultured bacterium	0	0.00213922	0.496242
Bacteria;Proteobacteria;Gammaproteobacteria;Chromatiales;Chromatiaceae;Lamprocystis	0	0.00267403	0.496242
Bacteria;Bacteroidetes;Bacteroidia;Chitinophagales;Chitinophagaceae;Ferruginibacter	0	0.00148996	0.496242
Bacteria;Proteobacteria;Gammaproteobacteria;BD7-8;Unclassified;Unclassified	0	0.00160442	0.496242
Bacteria;Bacteroidetes;Bacteroidia;Flavobacteriales;Flavobacteriaceae;Flavicella	0	0.00227803	0.496242
Bacteria;Zixibacteria;uncultured bacterium;uncultured bacterium;uncultured bacterium;uncultured bacterium	0	0.00160442	0.496242
Bacteria;Proteobacteria;Gammaproteobacteria;Betaproteobacteriales;Gallionellaceae;Candidatus Nitrotoga	0	0.00113902	0.496242
Bacteria;Proteobacteria;Alphaproteobacteria;Puniceispirillales;EF100-94H03;uncultured alpha proteobacterium	0	0.00304164	0.496242
Bacteria;Actinobacteria;Acidimicrobiia;Microtrichales;uncultured;uncultured bacterium	0	0.00213922	0.496242
Bacteria;Proteobacteria;Gammaproteobacteria;Betaproteobacteriales;Nitrosomonadaceae;oc32	0	0.0106961	0.496242
Bacteria;Proteobacteria;Gammaproteobacteria;Oceanospirillales;P13-46;uncultured bacterium	0	0.00534805	0.496242
Bacteria;Bacteroidetes;Bacteroidia;Flavobacteriales;uncultured bacterium;uncultured bacterium	0	0.00456246	0.496242
Bacteria;Bacteroidetes;Bacteroidia;Flavobacteriales;Flavobacteriaceae;Jejudonia	0	0.00106479	0.496242
Bacteria;Proteobacteria;Gammaproteobacteria;JTB23;uncultured bacterium;uncultured bacterium	0	0.00106961	0.496242
Bacteria;Proteobacteria;Deltaproteobacteria;Desulfobacterales;Desulfobulbaceae;Unclassified	0	0.00267403	0.496242
Bacteria;Proteobacteria;Gammaproteobacteria;Oceanospirillales;Gven-F17;uncultured bacterium	0	0.00160442	0.496242
Bacteria;Proteobacteria;Gammaproteobacteria;CCD24;Unclassified;Unclassified	0	0.00429664	0.496242
Bacteria;Chloroflexi;OLB14;uncultured bacterium;uncultured bacterium;uncultured bacterium	0	0.000532294	0.496242
Bacteria;Proteobacteria;Alphaproteobacteria;Rhizobiales;Beijerinckiaceae;Methylobacterium	0	0.00266198	0.496242
Bacteria;Proteobacteria;Alphaproteobacteria;Rhodobacterales;Rhodobacteraceae;HIMB11	0	0.00160442	0.496242
Bacteria;Proteobacteria;Gammaproteobacteria;Oceanospirillales;Kangiellaceae;uncultured	0	0.00160442	0.496242
Bacteria;Bacteroidetes;Bacteroidia;Cytophagales;Amoebophilaceae;uncultured	0	0.0101613	0.496242
Bacteria;Latescibacteria;uncultured Latescibacteria bacterium;uncultured Latescibacteria bacterium;uncultured Latescibacteria bacterium;uncultured Latescibacteria bacterium	0	0.00113902	0.496242
Bacteria;Proteobacteria;Alphaproteobacteria;Rhizobiales;KF-JG30-B3;uncultured bacterium	0	0.00106961	0.496242
Bacteria;Proteobacteria;Gammaproteobacteria;Nitrosococcales;Methylophagaceae;uncultured	0	0.00170853	0.496242
Bacteria;Dependentiae;Babeliae;Babeliales;Unclassified;Unclassified	0	0.00267403	0.496242
Bacteria;Proteobacteria;Gammaproteobacteria;AT-s2-59;Unclassified;Unclassified	0	0.00962649	0.496242
Bacteria;Proteobacteria;Alphaproteobacteria;Thalassobaculales;uncultured;uncultured bacterium	0	0.00374364	0.496242
Bacteria;Proteobacteria;Alphaproteobacteria;Rhodobacterales;Rhodobacteraceae;Tropicimonas	0	0.00227803	0.496242
Bacteria;Actinobacteria;Actinobacteria;Micrococcales;Intrasporangiaceae;Knoellia	0	0.000532396	0.496242
Bacteria;Dadabacteria;Dadabacteriia;Dadabacteriales;uncultured deep-sea bacterium;uncultured deep-sea bacterium	0	0.00160442	0.496242
Bacteria;Bacteroidetes;Bacteroidia;Chitinophagales;Chitinophagaceae;Chitinophaga	0	0.00113902	0.496242
Bacteria;Bacteroidetes;Bacteroidia;Flavobacteriales;NS7 marine group;uncultured deep-sea bacterium	0	0.00106479	0.496242
Bacteria;Proteobacteria;Alphaproteobacteria;Thalassobaculales;Oceanibaculaceae;Oceanibaculum	0	0.00160442	0.496242
Bacteria;Proteobacteria;Gammaproteobacteria;Nitrosococcales;Methylophagaceae;Marine Methylotrophic Group 3	0	0.00113902	0.496242
Bacteria;Bacteroidetes;Bacteroidia;Flavobacteriales;Flavobacteriaceae;Gilvibacter	0	0.00113902	0.496242
Bacteria;Proteobacteria;Deltaproteobacteria;Myxococcales;Polyangiaceae;uncultured	0	0.0128353	0.496242
Bacteria;Proteobacteria;Gammaproteobacteria;Ga0077536;Unclassified;Unclassified	0	0.00106961	0.496242
Bacteria;Bacteroidetes;Bacteroidia;Sphingobacteriales;S15A-MN91;Unclassified	0	0.00106961	0.496242
Bacteria;Proteobacteria;Alphaproteobacteria;Rhizobiales;Unclassified;Unclassified	0	0.00170853	0.496242
Bacteria;Proteobacteria;Gammaproteobacteria;Oceanospirillales;Kangiellaceae;Unclassified	0	0.00106961	0.496242
Bacteria;Bacteroidetes;Bacteroidia;Chitinophagales;37-13;uncultured Bacteroidetes bacterium	0	0.00512558	0.496242
Bacteria;Bacteroidetes;Bacteroidia;Bacteroidetes VC2.1 Bac22;uncultured Bacteroidetes bacterium;uncultured Bacteroidetes bacterium	0	0.00160442	0.496242
Bacteria;Proteobacteria;Deltaproteobacteria;Myxococcales;bacteriap25;uncultured bacterium	0	0.00429664	0.496242
Bacteria;Proteobacteria;Deltaproteobacteria;Myxococcales;Eel-36e1D6;Unclassified	0	0.00170853	0.496242
Bacteria;Proteobacteria;Alphaproteobacteria;Elsterales;uncultured;uncultured bacterium	0.00617091	0.0304217	0.503216
Bacteria;Proteobacteria;Deltaproteobacteria;Myxococcales;Sandaracinaceae;uncultured	0.0154947	0.0748988	0.509205
Bacteria;Acidobacteria;Blastocatellia (Subgroup 4);Blastocatellales;Blastocatellaceae;Blastocatella	0.0792228	0.0450353	0.509205
Bacteria;Proteobacteria;Alphaproteobacteria;Sphingomonadales;Sphingomonadaceae;Erythrobacter	0.114986	0.103006	0.509205
Bacteria;Proteobacteria;Deltaproteobacteria;Bradymonadales;uncultured bacterium;uncultured bacterium	0.0196512	0.0277497	0.509205
Bacteria;Proteobacteria;Gammaproteobacteria;Thiotrichales;Thiotrichaceae;Cocleimonas	0.422689	3.59083	0.528671
Bacteria;Proteobacteria;Gammaproteobacteria;Vibrionales;Vibrionaceae;Vibrio	1.63853	2.73237	0.528671
Bacteria;Proteobacteria;Gammaproteobacteria;Cardiobacteriales;Cardiobacteriaceae;uncultured	11.3728	15.853	0.528671
Bacteria;Bacteroidetes;Bacteroidia;Flavobacteriales;Cryomorphaceae;NS10 marine group	0.0386413	0.0685279	0.542802
Bacteria;Proteobacteria;Alphaproteobacteria;Sphingomonadales;Sphingomonadaceae;Novosphingobium	0.00156691	0.00432657	0.549644
Bacteria;Bacteroidetes;Rhodothermia;Rhodothermales;Rhodothermaceae;uncultured	0.00546053	0.0733831	0.549644
Bacteria;Actinobacteria;Acidimicrobiia;Microtrichales;uncultured;Unclassified	0.00156691	0.0106891	0.549644
Bacteria;Proteobacteria;Gammaproteobacteria;Betaproteobacteriales;Nitrosomonadaceae;Nitrosomonas	0.0379768	0.0801233	0.552119
Bacteria;Proteobacteria;Gammaproteobacteria;Alteromonadales;Colwelliaceae;Thalassotalea	0.0924849	0.109288	0.552119
Bacteria;Proteobacteria;Alphaproteobacteria;Sphingomonadales;Sphingomonadaceae;Unclassified	0.100601	0.0216066	0.552119
Bacteria;Bacteroidetes;Bacteroidia;Flavobacteriales;Crocinitomicaceae;Crocinitomix	0.375684	0.268304	0.555336
Bacteria;Proteobacteria;Gammaproteobacteria;Ectothiorhodospirales;Thioalkalispiraceae;Thiohalophilus	0.0429812	0.440887	0.56514
Bacteria;Bacteroidetes;Bacteroidia;Bacteroidales;Bacteroidetes vadinHA17;uncultured Alkaliflexus sp.	0.00926678	0.0264189	0.583882
Bacteria;Proteobacteria;Gammaproteobacteria;Betaproteobacteriales;TRA3-20;metagenome	0.00459634	0.0125072	0.583882
Bacteria;Proteobacteria;Gammaproteobacteria;Thiotrichales;Thiotrichaceae;Thiothrix	0.143301	0.298152	0.589154
Bacteria;Bacteroidetes;Bacteroidia;Sphingobacteriales;NS11-12 marine group;uncultured bacterium	0.00888252	0.0300438	0.589154
Bacteria;Proteobacteria;Alphaproteobacteria;Caulobacterales;Hyphomonadaceae;Unclassified	0.0610333	0.0832063	0.59256
Bacteria;Proteobacteria;Alphaproteobacteria;Rhodobacterales;Rhodobacteraceae;Silicimonas	0.0602911	0.103527	0.59256
Bacteria;Proteobacteria;Deltaproteobacteria;Myxococcales;Haliangiaceae;Haliangium	0.059764	0.0954307	0.594564
Bacteria;Bacteroidetes;Bacteroidia;Flavobacteriales;Flavobacteriaceae;Cellulophaga	0.665438	0.314786	0.594564
Bacteria;Bacteroidetes;Bacteroidia;Flavobacteriales;Flavobacteriaceae;Aurantivirga	0.0576085	0.109474	0.594564
Bacteria;Proteobacteria;Gammaproteobacteria;Legionellales;Legionellaceae;uncultured	0.00396875	0.00157655	0.596551
Bacteria;Proteobacteria;Gammaproteobacteria;Betaproteobacteriales;Nitrosomonadaceae;mle1-7	0.000770677	0.00157462	0.596551
Bacteria;Bacteroidetes;Bacteroidia;Flavobacteriales;Flavobacteriaceae;Aequorivita	0.0146729	0.00160201	0.596551
Bacteria;Proteobacteria;Deltaproteobacteria;RCP2-54;uncultured bacterium;uncultured bacterium	0.00156767	0.00217199	0.596551
Bacteria;Dadabacteria;Dadabacteriia;Dadabacteriales;uncultured bacterium;uncultured bacterium	0.00313534	0.0384756	0.596551
Bacteria;Bacteroidetes;Bacteroidia;Flavobacteriales;Crocinitomicaceae;Salinirepens	0.0293985	0.00790371	0.596551
Bacteria;Firmicutes;Negativicutes;Selenomonadales;Veillonellaceae;Pelosinus	0.00232519	0.00106768	0.596551
Bacteria;Proteobacteria;Alphaproteobacteria;Parvibaculales;PS1 clade;uncultured alpha proteobacterium	0.00156767	0.00264365	0.596551
Bacteria;Planctomycetes;Pla4 lineage;uncultured bacterium;uncultured bacterium;uncultured bacterium	0.00154135	0.00213226	0.596551
Bacteria;Actinobacteria;Acidimicrobiia;Microtrichales;Unclassified;Unclassified	0.00156767	0.00366884	0.596551
Bacteria;Firmicutes;Bacilli;Bacillales;Staphylococcaceae;Salinicoccus	0.00113704	0.00273757	0.596551
Bacteria;Proteobacteria;Gammaproteobacteria;Arenicellales;Arenicellaceae;Perspicuibacter	1.33579	2.3244	0.606993
Bacteria;Bacteroidetes;Bacteroidia;Flavobacteriales;Flavobacteriaceae;Unclassified	0.914204	1.34865	0.606993
Bacteria;Actinobacteria;Acidimicrobiia;Microtrichales;Ilumatobacteraceae;Ilumatobacter	0.218807	0.554541	0.606993
Bacteria;Proteobacteria;Gammaproteobacteria;Pseudomonadales;Moraxellaceae;Acinetobacter	0.0164238	0.0128642	0.609134
Bacteria;Proteobacteria;Alphaproteobacteria;Sneathiellales;Sneathiellaceae;Sneathiella	0.0157832	0.0153317	0.626354
Bacteria;Proteobacteria;Gammaproteobacteria;Gammaproteobacteria Incertae Sedis;Unknown Family;uncultured	0.0520391	0.0719278	0.626354
Bacteria;Proteobacteria;Deltaproteobacteria;Bradymonadales;uncultured delta proteobacterium;uncultured delta proteobacterium	0.0271566	0.021672	0.634309
Bacteria;Proteobacteria;Gammaproteobacteria;Arenicellales;Arenicellaceae;Arenicella	1.26236	1.58509	0.637051
Bacteria;Proteobacteria;Gammaproteobacteria;Oceanospirillales;Nitrincolaceae;Profundimonas	0.374721	0.935179	0.637051
Bacteria;Bacteroidetes;Bacteroidia;Cytophagales;Cyclobacteriaceae;Fabibacter	0.0281322	0.0104381	0.641689
Bacteria;Proteobacteria;Deltaproteobacteria;NB1-j;uncultured bacterium;uncultured bacterium	0.00549923	0.113175	0.641689
Bacteria;Proteobacteria;Gammaproteobacteria;Enterobacteriales;Enterobacteriaceae;Klebsiella	0.00299622	0.0377992	0.641689
Bacteria;Bacteroidetes;Bacteroidia;Flavobacteriales;Flavobacteriaceae;Flavirhabdus	0.00312218	0.00869751	0.641689
Bacteria;Proteobacteria;Alphaproteobacteria;Holosporales;Holosporaceae;uncultured	0.0132726	0.015172	0.654589
Bacteria;Epsilonbacteraeota;Campylobacteria;Campylobacterales;Sulfurovaceae;Sulfurovum	0.00712811	0.0203205	0.663714
Bacteria;Bacteroidetes;Bacteroidia;Flavobacteriales;Cryomorphaceae;uncultured	0.103417	0.0383802	0.678903
Bacteria;Proteobacteria;Alphaproteobacteria;Rhodobacterales;Rhodobacteraceae;Marivita	0.0112582	0.0166976	0.678903
Bacteria;Bacteroidetes;Bacteroidia;Chitinophagales;uncultured;uncultured Bacteroidetes bacterium	0.0027171	0.174079	0.701362
Bacteria;Proteobacteria;Gammaproteobacteria;Betaproteobacteriales;A21b;Unclassified	0.00543345	0.0139615	0.701362
Bacteria;Proteobacteria;Gammaproteobacteria;Oceanospirillales;Saccharospirillaceae;Reinekea	0.0261665	0.0177322	0.701362
Bacteria;Entotheonellaeota;Entotheonellia;Entotheonellales;Entotheonellaceae;Candidatus Entotheonella	0.00390601	0.00317068	0.705342
Bacteria;Firmicutes;Clostridia;Clostridiales;Ruminococcaceae;uncultured	0.0286387	0.00270873	0.705342
Bacteria;Bacteroidetes;Bacteroidia;Flavobacteriales;Flavobacteriaceae;Zobellia	0.00702819	0.00372626	0.705342
Bacteria;Firmicutes;Clostridia;Clostridiales;Defluviitaleaceae;Defluviitaleaceae UCG-011	0.0947257	0.00589196	0.705342
Bacteria;Bacteroidetes;Bacteroidia;Sphingobacteriales;env.OPS 17;uncultured bacterium	0.00155451	0.0027762	0.705342
Bacteria;Proteobacteria;Gammaproteobacteria;Ectothiorhodospirales;Ectothiorhodospiraceae;uncultured	0.00221239	0.00274102	0.705342
Bacteria;Actinobacteria;Actinobacteria;Corynebacteriales;Mycobacteriaceae;Mycobacterium	0.538418	0.00167131	0.705342
Bacteria;Proteobacteria;Alphaproteobacteria;Rhodospirillales;uncultured;Unclassified	0.00865631	0.00452014	0.705342
Bacteria;Proteobacteria;Alphaproteobacteria;Rhodobacterales;Rhodobacteraceae;Thalassobius	0.00299622	0.00211136	0.705342
Bacteria;Bacteroidetes;Bacteroidia;Flavobacteriales;Flavobacteriaceae;NS5 marine group	0.00308897	0.0019969	0.705342
Bacteria;Bacteroidetes;Bacteroidia;Bacteroidales;Paludibacteraceae;uncultured	0.00312615	0.00103056	0.705342
Bacteria;Chloroflexi;Anaerolineae;SBR1031;uncultured bacterium;uncultured bacterium	0.00704135	0.00852902	0.705342
Bacteria;Acidobacteria;Aminicenantia;Aminicenantales;uncultured delta proteobacterium;uncultured delta proteobacterium	0.473744	0.0128257	0.705342
Bacteria;Bacteroidetes;Bacteroidia;Flavobacteriales;Weeksellaceae;Bergeyella	0.0170555	0.0178067	0.705342
Bacteria;Proteobacteria;Alphaproteobacteria;Parvibaculales;Unclassified;Unclassified	0.00939285	0.00747099	0.705342
Bacteria;Actinobacteria;Actinobacteria;Frankiales;Unclassified;Unclassified	0.00154135	0.0016342	0.705342
Bacteria;Proteobacteria;Alphaproteobacteria;Rhodospirillales;Rhodospirillaceae;Candidatus Riegeria	0.0102232	0.0112764	0.705342
Bacteria;Bacteroidetes;Bacteroidia;Flavobacteriales;Schleiferiaceae;Schleiferia	0.0137504	0.0190779	0.715001
Bacteria;Firmicutes;Clostridia;Clostridiales;Clostridiaceae 1;Clostridium sensu stricto 12	0.00158006	0.00809713	0.725733
Bacteria;Proteobacteria;Alphaproteobacteria;Rhizobiales;Beijerinckiaceae;Rhodoblastus	0.00156691	0.00383801	0.725733
Bacteria;Proteobacteria;Gammaproteobacteria;Betaproteobacteriales;Burkholderiaceae;Hydrogenophaga	0.000796229	0.00224092	0.736145
Bacteria;Bacteroidetes;Bacteroidia;Bacteroidales;Bacteroidetes BD2-2;uncultured Cytophaga sp.	0.000737463	0.00103934	0.736145
Bacteria;Proteobacteria;Alphaproteobacteria;Rhodobacterales;Rhodobacteraceae;Tropicibacter	0.000783834	0.0107834	0.736145
Bacteria;Proteobacteria;Gammaproteobacteria;Ectothiorhodospirales;Ectothiorhodospiraceae;Thiogranum	0.000783834	0.00313253	0.736145
Bacteria;Acidobacteria;Blastocatellia (Subgroup 4);11-24;uncultured Acidobacteria bacterium;uncultured Acidobacteria bacterium	0.000796229	0.00499586	0.736145
Bacteria;Proteobacteria;Gammaproteobacteria;Enterobacteriales;Enterobacteriaceae;Hafnia-Obesumbacterium	0.000796229	0.00463915	0.736145
Bacteria;Acidobacteria;Acidobacteriia;Solibacterales;Solibacteraceae (Subgroup 3);Paludibaculum	0.000770677	0.00277332	0.736145
Bacteria;Actinobacteria;MB-A2-108;Unclassified;Unclassified;Unclassified	0.000783834	0.00482904	0.736145
Bacteria;Acidobacteria;Subgroup 5;uncultured Acidobacteria bacterium;uncultured Acidobacteria bacterium;uncultured Acidobacteria bacterium	0.000770677	0.00538275	0.736145
Bacteria;Proteobacteria;Gammaproteobacteria;PLTA13;uncultured bacterium;uncultured bacterium	0.000783834	0.00986201	0.736145
Bacteria;Actinobacteria;Actinobacteria;Frankiales;Nakamurellaceae;Nakamurella	0.000770677	0.00281284	0.736145
Bacteria;Planctomycetes;OM190;uncultured bacterium;uncultured bacterium;uncultured bacterium	0.000770677	0.0087304	0.736145
Bacteria;Chloroflexi;Dehalococcoidia;vadinBA26;Unclassified;Unclassified	0.000770677	0.00152863	0.736145
Bacteria;Spirochaetes;Leptospirae;Leptospirales;Leptospiraceae;uncultured	0.000783834	0.00206594	0.736145
Bacteria;Proteobacteria;Unclassified;Unclassified;Unclassified;Unclassified	0.000783834	0.00529297	0.736145
Bacteria;Proteobacteria;Gammaproteobacteria;Xanthomonadales;Xanthomonadaceae;Pseudoxanthomonas	0.000770677	0.00281033	0.736145
Bacteria;Proteobacteria;Gammaproteobacteria;Betaproteobacteriales;Burkholderiaceae;Unclassified	0.000737463	0.00220361	0.736145
Bacteria;Bacteroidetes;Bacteroidia;Cytophagales;Cyclobacteriaceae;Marinoscillum	0.0023515	0.00467392	0.736145
Bacteria;Firmicutes;Clostridia;Clostridiales;Clostridiaceae 1;Clostridium sensu stricto 1	0.00154135	0.00695811	0.736145
Bacteria;Proteobacteria;Gammaproteobacteria;Cellvibrionales;Porticoccaceae;Porticoccus	0.00113704	0.0595359	0.736145
Bacteria;Proteobacteria;Gammaproteobacteria;Betaproteobacteriales;Burkholderiaceae;Pelomonas	0.000770677	0.00167131	0.736145
Bacteria;Proteobacteria;Alphaproteobacteria;Rhodobacterales;Rhodobacteraceae;Nereida	0.000783834	0.00508846	0.736145
Bacteria;Proteobacteria;Gammaproteobacteria;Enterobacteriales;Enterobacteriaceae;Serratia	0.00789955	0.0106777	0.739599
Bacteria;Proteobacteria;Alphaproteobacteria;Caedibacterales;Caedibacteraceae;uncultured	0.0027047	0.00518089	0.739599
Bacteria;Bacteroidetes;Bacteroidia;Flavobacteriales;Crocinitomicaceae;uncultured	0.018648	0.0385184	0.739599
Bacteria;Bacteroidetes;Bacteroidia;Flavobacteriales;Flavobacteriaceae;Olleya	0.110856	0.0594069	0.764151
Bacteria;Proteobacteria;Alphaproteobacteria;Puniceispirillales;EF100-94H03;uncultured bacterium	0.0023515	0.000534805	0.765087
Bacteria;Actinobacteria;Actinobacteria;Micrococcales;Demequinaceae;Demequina	0.00313534	0.00106961	0.765087
Bacteria;Bacteroidetes;Bacteroidia;Bacteroidetes VC2.1 Bac22;uncultured bacterium;uncultured bacterium	0.0493662	0.000534805	0.765087
Bacteria;Proteobacteria;Deltaproteobacteria;Desulfobacterales;Desulfobacteraceae;Desulfobacter	0.0700682	0.000534805	0.765087
Bacteria;Spirochaetes;Spirochaetia;Spirochaetales;Spirochaetaceae;Sediminispirochaeta	0.0159246	0.000534805	0.765087
Bacteria;Proteobacteria;Alphaproteobacteria;Rhodobacterales;Rhodobacteraceae;Paracoccus	0.00398115	0.00113902	0.765087
Bacteria;Bacteroidetes;Bacteroidia;Bacteroidales;Prolixibacteraceae;Draconibacterium	0.0199057	0.00320883	0.765087
Bacteria;Proteobacteria;Deltaproteobacteria;Desulfuromonadales;Desulfuromonadaceae;Desulfuromusa	0.393337	0.00695247	0.765087
Bacteria;Proteobacteria;Deltaproteobacteria;Desulfobacterales;Desulfobacteraceae;uncultured	0.0127397	0.000534805	0.765087
Bacteria;Proteobacteria;Gammaproteobacteria;Thiomicrospirales;Thiomicrospiraceae;endosymbionts	0.0700682	0.00374364	0.765087
Bacteria;Proteobacteria;Alphaproteobacteria;Rickettsiales;Rickettsiaceae;uncultured	0.0023515	0.00050694	0.765087
Bacteria;Fibrobacteres;Chitinivibrionia;Chitinivibrionales;Chitinivibrionaceae;possible genus 03	0.0151284	0.00106961	0.765087
Bacteria;Proteobacteria;Alphaproteobacteria;Caulobacterales;Parvularculaceae;Amphiplicatus	0.0023515	0.000534805	0.765087
Bacteria;Proteobacteria;Deltaproteobacteria;Desulfobacterales;Desulfobacteraceae;Desulfoconvexum	0.020702	0.00113902	0.765087
Bacteria;Bacteroidetes;Bacteroidia;Bacteroidales;Marinifilaceae;uncultured	0.0812154	0.00160442	0.765087
Bacteria;Epsilonbacteraeota;Campylobacteria;Campylobacterales;Thiovulaceae;Sulfurimonas	0.101121	0.00320883	0.765087
Bacteria;Actinobacteria;Actinobacteria;Propionibacteriales;Propionibacteriaceae;Cutibacterium	0.215054	0.000532396	0.765087
Bacteria;Acidobacteria;Acidobacteriia;Unclassified;Unclassified;Unclassified	0.000770677	0.000498167	0.765087
Bacteria;Proteobacteria;Deltaproteobacteria;Desulfobacterales;Desulfobacteraceae;Desulfofrigus	0.0119434	0.000534805	0.765087
Bacteria;Proteobacteria;Alphaproteobacteria;Rhodospirillales;Terasakiellaceae;Terasakiella	0.0923626	0.00267403	0.765087
Bacteria;Proteobacteria;Deltaproteobacteria;Myxococcales;Polyangiaceae;Aetherobacter	0.00548684	0.00106961	0.765087
Bacteria;Proteobacteria;Deltaproteobacteria;Desulfobacterales;Desulfobacteraceae;Desulfofaba	0.00636983	0.000534805	0.765087
Bacteria;Firmicutes;Clostridia;Clostridiales;JTB215;Unclassified	0.0238869	0.000534805	0.765087
Bacteria;Proteobacteria;Deltaproteobacteria;Desulfovibrionales;Desulfovibrionaceae;Halodesulfovibrio	0.0238869	0.00481325	0.765087
Bacteria;Bacteroidetes;Bacteroidia;Flavobacteriales;Flavobacteriaceae;Xanthomarina	0.00716606	0.000534805	0.765087
Bacteria;Acidobacteria;Thermoanaerobaculia;Thermoanaerobaculales;Thermoanaerobaculaceae;Subgroup 10	0.49686	0.277811	0.766242
Bacteria;Proteobacteria;Alphaproteobacteria;Caulobacterales;Hyphomonadaceae;uncultured	0.0288247	0.0456991	0.76747
Bacteria;Bacteroidetes;Bacteroidia;Chitinophagales;Saprospiraceae;Unclassified	0.39203	0.0668767	0.76747
Bacteria;Proteobacteria;Alphaproteobacteria;Sphingomonadales;Sphingomonadaceae;Sphingomonas	0.00391841	0.0309653	0.798217
Bacteria;Cyanobacteria;Sericytochromatia;uncultured bacterium;uncultured bacterium;uncultured bacterium	0.00706538	0.0121317	0.798217
Bacteria;Proteobacteria;Gammaproteobacteria;Pseudomonadales;Moraxellaceae;Psychrobacter	0.030675	0.0936151	0.798217
Bacteria;Proteobacteria;Alphaproteobacteria;Sphingomonadales;Sphingomonadaceae;Parasphingopyxis	0.0062367	0.0114595	0.798217
Bacteria;Bacteroidetes;Rhodothermia;Rhodothermales;Rhodothermaceae;Rubricoccus	0.020208	0.0164851	0.807671
Bacteria;Proteobacteria;Alphaproteobacteria;Sphingomonadales;Sphingomonadaceae;Sphingorhabdus	0.227451	0.182837	0.8135
Bacteria;Proteobacteria;Gammaproteobacteria;Gammaproteobacteria Incertae Sedis;Unknown Family;Marinicella	0.357561	0.428061	0.8135
Bacteria;Bacteroidetes;Bacteroidia;Cytophagales;Cyclobacteriaceae;Ekhidna	0.0201692	0.0140731	0.820524
Bacteria;Proteobacteria;Gammaproteobacteria;Alteromonadales;Marinobacteraceae;Marinobacter	0.011488	0.0431572	0.820524
Bacteria;Proteobacteria;Alphaproteobacteria;Rhizobiales;Hyphomicrobiaceae;Pedomicrobium	0.00232519	0.00271783	0.820524
Bacteria;Proteobacteria;Gammaproteobacteria;uncultured;Unclassified;Unclassified	0.0015213	0.00425968	0.833289
Bacteria;Verrucomicrobia;Verrucomicrobiae;Verrucomicrobiales;DEV007;uncultured bacterium	0.00232519	0.0140574	0.833289
Bacteria;Proteobacteria;Alphaproteobacteria;Caulobacterales;Hyphomonadaceae;Algimonas	0.00382643	0.00788303	0.841926
Bacteria;Bacteroidetes;Bacteroidia;Chitinophagales;Saprospiraceae;Phaeodactylibacter	0.00385964	0.00381988	0.841926
Bacteria;Proteobacteria;Deltaproteobacteria;SAR324 clade(Marine group B);uncultured bacterium;uncultured bacterium	0.0124756	0.0115005	0.847945
Bacteria;Proteobacteria;Deltaproteobacteria;Myxococcales;Sandaracinaceae;Sandaracinus	0.025674	0.0424504	0.855132
Bacteria;Proteobacteria;Alphaproteobacteria;Rhodobacterales;Rhodobacteraceae;Ruegeria	0.0727269	0.205647	0.857136
Bacteria;Bacteroidetes;Bacteroidia;Flavobacteriales;Flavobacteriaceae;Flavobacterium	0.0333255	0.379597	0.857136
Bacteria;Proteobacteria;Gammaproteobacteria;Oceanospirillales;Nitrincolaceae;Neptunomonas	0.244033	0.190131	0.857136
Bacteria;Bacteroidetes;Bacteroidia;Flavobacteriales;Flavobacteriaceae;Polaribacter 4	0.0593022	0.0678801	0.857136
Bacteria;Proteobacteria;Alphaproteobacteria;Rhizobiales;Rhizobiaceae;Ahrensia	0.125115	0.0260106	0.858427
Bacteria;Bacteroidetes;Bacteroidia;Flavobacteriales;Flavobacteriaceae;Ulvibacter	0.50693	0.299396	0.859185
Bacteria;WPS-2;uncultured bacterium;uncultured bacterium;uncultured bacterium;uncultured bacterium	0.171643	0.154013	0.863936
Bacteria;Proteobacteria;Gammaproteobacteria;uncultured;uncultured gamma proteobacterium;uncultured gamma proteobacterium	0.00156767	0.00532019	0.866204
Bacteria;Proteobacteria;Gammaproteobacteria;KI89A clade;Unclassified;Unclassified	0.000783834	0.0432913	0.866204
Bacteria;Chloroflexi;Anaerolineae;Ardenticatenales;uncultured;uncultured bacterium	0.00705451	0.027782	0.866204
Bacteria;Proteobacteria;Gammaproteobacteria;Gammaproteobacteria Incertae Sedis;Unknown Family;Alkalimarinus	0.0111472	0.0426223	0.866204
Bacteria;Proteobacteria;Gammaproteobacteria;BD7-8;uncultured bacterium;uncultured bacterium	0.000796229	0.0973067	0.866204
Bacteria;Proteobacteria;Gammaproteobacteria;Betaproteobacteriales;Rhodocyclaceae;Georgfuchsia	0.000770677	0.00156276	0.866204
Bacteria;Proteobacteria;Alphaproteobacteria;Puniceispirillales;uncultured;uncultured bacterium	0.00341111	0.00534564	0.866204
Bacteria;Proteobacteria;Gammaproteobacteria;Alteromonadales;Alteromonadaceae;Unclassified	0.000783834	0.00164596	0.866204
Bacteria;Proteobacteria;Gammaproteobacteria;KF-JG30-C25;uncultured gamma proteobacterium;uncultured gamma proteobacterium	0.000783834	0.00106768	0.866204
Bacteria;Proteobacteria;Gammaproteobacteria;HOC36;uncultured sediment bacterium;uncultured sediment bacterium	0.00156767	0.0437807	0.866204
Bacteria;Proteobacteria;Deltaproteobacteria;Myxococcales;P3OB-42;uncultured bacterium	0.00156767	0.00164596	0.866204
Bacteria;Rokubacteria;NC10;Methylomirabilales;Methylomirabilaceae;Sh765B-TzT-35	0.00154135	0.0016341	0.866204
Bacteria;Proteobacteria;Gammaproteobacteria;Nitrosococcales;Nitrosococcaceae;MSB-1D1	0.00470301	0.00692234	0.866204
Bacteria;Proteobacteria;Gammaproteobacteria;Nitrosococcales;Nitrosococcaceae;wb1-P19	0.00156767	0.00261076	0.866204
Bacteria;Proteobacteria;Deltaproteobacteria;Myxococcales;BIrii41;uncultured bacterium	0.0359769	0.0316832	0.903124
Bacteria;Proteobacteria;Alphaproteobacteria;Parvibaculales;PS1 clade;uncultured bacterium	0.0428968	0.0552237	0.905341
Bacteria;Proteobacteria;Gammaproteobacteria;Steroidobacterales;Woeseiaceae;Woeseia	0.077094	0.176843	0.905341
Bacteria;Proteobacteria;Alphaproteobacteria;Rhodobacterales;Rhodobacteraceae;Aliiroseovarius	1.7832	0.994757	0.906102
Bacteria;Bacteroidetes;Bacteroidia;Chitinophagales;uncultured;uncultured organism	0.00159246	0.00160442	0.92066
Bacteria;Bacteroidetes;Bacteroidia;Flavobacteriales;Flavobacteriaceae;Gramella	0.000796229	0.000534805	0.92066
Bacteria;Proteobacteria;Alphaproteobacteria;Rhizobiales;Rhizobiaceae;Ensifer	0.00159246	0.00320883	0.92066
Bacteria;Proteobacteria;Alphaproteobacteria;Puniceispirillales;uncultured;uncultured alpha proteobacterium	0.000783834	0.0326231	0.92066
Bacteria;Proteobacteria;Gammaproteobacteria;EC3;uncultured gamma proteobacterium;uncultured gamma proteobacterium	0.00783834	0.00588286	0.92066
Bacteria;Patescibacteria;Gracilibacteria;Unclassified;Unclassified;Unclassified	0.00539474	0.00859328	0.92066
Bacteria;Acidobacteria;Acidobacteriia;Solibacterales;Solibacteraceae (Subgroup 3);PAUC26f	0.0125413	0.00962649	0.92066
Bacteria;Proteobacteria;Gammaproteobacteria;Cellvibrionales;Halieaceae;Haliea	0.000796229	0.000532396	0.92066
Bacteria;Proteobacteria;Deltaproteobacteria;Oligoflexales;0319-6G20;Unclassified	0.000770677	0.00113902	0.92066
Bacteria;Fusobacteria;Fusobacteriia;Fusobacteriales;Fusobacteriaceae;Propionigenium	0.00398115	0.00427844	0.92066
Bacteria;Proteobacteria;Gammaproteobacteria;Betaproteobacteriales;Rhodocyclaceae;Azoarcus	0.00159246	0.00374364	0.92066
Bacteria;Proteobacteria;Gammaproteobacteria;Alteromonadales;Pseudoalteromonadaceae;Psychrosphaera	0.00398115	0.0841751	0.92066
Bacteria;Firmicutes;Clostridia;Clostridiales;Peptostreptococcaceae;Terrisporobacter	0.000796229	0.00267403	0.92066
Bacteria;Bacteroidetes;Bacteroidia;Flavobacteriales;NS9 marine group;uncultured Bacteroidetes bacterium	0.00159246	0.00170853	0.92066
Bacteria;Cyanobacteria;Melainabacteria;Gastranaerophilales;uncultured bacterium;uncultured bacterium	0.00159246	0.00106961	0.92066
Bacteria;Acidobacteria;Subgroup 11;uncultured bacterium;uncultured bacterium;uncultured bacterium	0.00154135	0.00429664	0.92066
Bacteria;Elusimicrobia;Endomicrobia;Endomicrobiales;Endomicrobiaceae;Candidatus Endomicrobium	0.00154135	0.00113902	0.92066
Bacteria;Proteobacteria;Gammaproteobacteria;AT-s2-59;uncultured bacterium;uncultured bacterium	0.000783834	0.00641766	0.92066
Bacteria;Proteobacteria;Gammaproteobacteria;Betaproteobacteriales;Burkholderiaceae;Aquabacterium	0.000770677	0.000569509	0.92066
Bacteria;Proteobacteria;Alphaproteobacteria;Rhodobacterales;Rhodobacteraceae;Pseudooceanicola	0.000770677	0.00106479	0.92066
Bacteria;Chloroflexi;JG30-KF-CM66;Unclassified;Unclassified;Unclassified	0.00156767	0.00695247	0.92066
Bacteria;Proteobacteria;Deltaproteobacteria;Oligoflexales;Oligoflexaceae;uncultured	0.00385339	0.0068341	0.92066
Bacteria;Firmicutes;Negativicutes;Selenomonadales;Veillonellaceae;Anaerosinus	0.000783834	0.000532294	0.92066
Bacteria;Chloroflexi;Chloroflexia;Thermomicrobiales;Thermomicrobiaceae;Nitrolancea	0.000770677	0.000569509	0.92066
Bacteria;Acidobacteria;Thermoanaerobaculia;Thermoanaerobaculales;Thermoanaerobaculaceae;Subgroup 23	0.0023515	0.00213922	0.92066
Bacteria;Bacteroidetes;Bacteroidia;Flavobacteriales;Unclassified;Unclassified	0.00391917	0.00267403	0.92066
Bacteria;Proteobacteria;Gammaproteobacteria;Oceanospirillales;Nitrincolaceae;Marinobacterium	0.00159246	0.00267403	0.92066
Bacteria;Verrucomicrobia;Verrucomicrobiae;Verrucomicrobiales;DEV007;uncultured Verrucomicrobia bacterium	0.000783834	0.00160442	0.92066
Bacteria;Proteobacteria;Gammaproteobacteria;Tenderiales;Tenderiaceae;Candidatus Tenderia	0.00156767	0.00427844	0.92066
Bacteria;Proteobacteria;Deltaproteobacteria;Unclassified;Unclassified;Unclassified	0.000783834	0.00160442	0.92066
Bacteria;Chloroflexi;Anaerolineae;SBR1031;Unclassified;Unclassified	0.000783834	0.038506	0.92066
Bacteria;Proteobacteria;Deltaproteobacteria;Bdellovibrionales;Bacteriovoracaceae;Unclassified	0.000737463	0.00113902	0.92066
Bacteria;Proteobacteria;Gammaproteobacteria;Betaproteobacteriales;Burkholderiaceae;Paucibacter	0.000783834	0.000569509	0.92066
Bacteria;Actinobacteria;Acidimicrobiia;Actinomarinales;uncultured;Unclassified	0.000783834	0.00106961	0.92066
Bacteria;Proteobacteria;Gammaproteobacteria;Cellvibrionales;Halieaceae;Unclassified	0.000770677	0.00534805	0.92066
Bacteria;Proteobacteria;Gammaproteobacteria;Betaproteobacteriales;Rhodocyclaceae;Candidatus Accumulibacter	0.00154135	0.00113902	0.92066
Bacteria;Proteobacteria;Alphaproteobacteria;Unclassified;Unclassified;Unclassified	0.00621805	0.00750547	0.939718
Bacteria;Bacteroidetes;Bacteroidia;Flavobacteriales;Flavobacteriaceae;Spongiibacterium	0.00190771	0.00415694	0.939718
Bacteria;Bacteroidetes;Bacteroidia;Bacteroidales;SB-5;uncultured organism	0.00232519	0.00493951	0.939718
Bacteria;Proteobacteria;Gammaproteobacteria;Betaproteobacteriales;Gallionellaceae;Sideroxydans	0.00156691	0.00394935	0.939718
Bacteria;Proteobacteria;Deltaproteobacteria;Myxococcales;Blfdi19;Unclassified	0.0018745	0.00206594	0.939718
Bacteria;Calditrichaeota;Calditrichia;Calditrichales;Calditrichaceae;Calorithrix	0.00232519	0.0733377	0.939718
Bacteria;Bacteroidetes;Bacteroidia;Sphingobacteriales;AKYH767;metagenome	0.00156691	0.00374551	0.939718
Bacteria;Firmicutes;Clostridia;Clostridiales;Peptostreptococcaceae;Romboutsia	0.00395559	0.00209756	0.944065
Bacteria;Proteobacteria;Gammaproteobacteria;uncultured;uncultured bacterium;uncultured bacterium	0.00778571	0.0683411	0.944065
Bacteria;Proteobacteria;Alphaproteobacteria;Acetobacterales;Acetobacteraceae;Acidicaldus	0.00156691	0.00384956	0.944065
Bacteria;Bacteroidetes;Bacteroidia;Flavobacteriales;Flavobacteriaceae;Bizionia	0.126257	0.216309	0.944065
Bacteria;Chloroflexi;Anaerolineae;Ardenticatenales;uncultured;uncultured Chloroflexi bacterium	0.00225876	0.0197172	0.944065
Bacteria;Proteobacteria;Gammaproteobacteria;Oceanospirillales;Saccharospirillaceae;Oleispira	0.0309383	0.00696344	0.944065
Bacteria;Bacteroidetes;Bacteroidia;Flavobacteriales;Flavobacteriaceae;Ichthyenterobacterium	0.00534773	0.0169856	0.944065
Bacteria;Epsilonbacteraeota;Campylobacteria;Campylobacterales;Sulfurospirillaceae;Sulfurospirillum	1.32968	0.0427421	0.944065
Bacteria;Bacteroidetes;Bacteroidia;Chitinophagales;uncultured;bacterium episymbiont of Kiwa sp.	0.0189888	0.0218632	0.944065
Bacteria;Proteobacteria;Alphaproteobacteria;Rhizobiales;Devosiaceae;Devosia	0.0164977	0.00814929	0.946998
Bacteria;Proteobacteria;Deltaproteobacteria;PB19;Deltaproteobacteria bacterium SMP-3;Deltaproteobacteria bacterium SMP-3	0.00853008	0.00671416	0.946998
Bacteria;Proteobacteria;Gammaproteobacteria;Legionellales;Legionellaceae;Legionella	0.0445075	0.0329255	0.946998
Bacteria;Proteobacteria;Gammaproteobacteria;Chromatiales;Sedimenticolaceae;uncultured	0.00579367	0.0196657	0.946998
Bacteria;Proteobacteria;Alphaproteobacteria;Rhizobiales;Rhizobiaceae;Mesorhizobium	0.00760713	0.00528878	0.946998
Bacteria;Firmicutes;Clostridia;Clostridiales;Family XII;Fusibacter	0.186999	0.0122608	0.950473
Bacteria;Bacteroidetes;Bacteroidia;Chitinophagales;Saprospiraceae;Aureispira	0.0435888	0.0705875	0.950473
Bacteria;Nitrospirae;4-29-1;uncultured bacterium;uncultured bacterium;uncultured bacterium	0.0107618	0.0287895	0.950473
Bacteria;Proteobacteria;Gammaproteobacteria;Xanthomonadales;Rhodanobacteraceae;uncultured	0.0115658	0.0112212	0.950473
Bacteria;Bacteroidetes;Bacteroidia;Flavobacteriales;Crocinitomicaceae;Fluviicola	0.0482376	0.0326288	0.95215
Bacteria;Proteobacteria;Deltaproteobacteria;Bdellovibrionales;Bacteriovoracaceae;uncultured	0.0181199	0.0333526	0.95215
Bacteria;Proteobacteria;Gammaproteobacteria;Thiohalorhabdales;Thiohalorhabdaceae;uncultured	0.0327293	0.0540767	0.95215
Bacteria;Bacteroidetes;Bacteroidia;Chitinophagales;Chitinophagaceae;uncultured	0.0544854	0.0365974	0.95215
Bacteria;Proteobacteria;Alphaproteobacteria;Rhodobacterales;Rhodobacteraceae;Tateyamaria	0.0128799	0.0129531	0.95215
Bacteria;Chloroflexi;Anaerolineae;SBR1031;A4b;uncultured bacterium	0.0315086	0.0313802	0.952587
Bacteria;Proteobacteria;Alphaproteobacteria;Rhodobacterales;Rhodobacteraceae;Loktanella	3.32794	2.92806	0.954645
Bacteria;Proteobacteria;Gammaproteobacteria;Cellvibrionales;Halieaceae;Halioglobus	0.0605311	0.125342	1
Bacteria;Bacteroidetes;Bacteroidia;Flavobacteriales;Flavobacteriaceae;Maribacter	1.84592	2.23868	1
Bacteria;Proteobacteria;Alphaproteobacteria;Caulobacterales;Hyphomonadaceae;Litorimonas	0.0247978	0.0799369	1
Bacteria;Proteobacteria;Deltaproteobacteria;Myxococcales;Eel-36e1D6;uncultured bacterium	0.0124887	0.0860761	1
Bacteria;Proteobacteria;Alphaproteobacteria;Caulobacterales;Hyphomonadaceae;Fretibacter	0.0355395	0.0978583	1
Bacteria;Bacteroidetes;Bacteroidia;Flavobacteriales;Crocinitomicaceae;Brumimicrobium	0.0294605	0.00160201	1
Bacteria;Bacteroidetes;Bacteroidia;Flavobacteriales;Flavobacteriaceae;Lutibacter	0.118183	0.0884154	1
Bacteria;Proteobacteria;Alphaproteobacteria;Rhodovibrionales;Kiloniellaceae;uncultured	0.0136652	0.0671337	1
Bacteria;Proteobacteria;Alphaproteobacteria;Rhodobacterales;Rhodobacteraceae;Phaeobacter	0.896892	0.439825	1
Bacteria;Proteobacteria;Deltaproteobacteria;Myxococcales;Eel-36e1D6;uncultured delta proteobacterium	0.537969	0.321269	1
Bacteria;Proteobacteria;Deltaproteobacteria;Myxococcales;Blfdi19;uncultured bacterium	0.00541415	0.0170347	1
Bacteria;Proteobacteria;Alphaproteobacteria;Rhizobiales;Rhizobiaceae;Unclassified	0.00840412	0.0143876	1
Bacteria;Proteobacteria;Deltaproteobacteria;MBNT15;Unclassified;Unclassified	0.00229197	0.00482837	1
Bacteria;Proteobacteria;Deltaproteobacteria;Desulfobacterales;Desulfobulbaceae;Desulforhopalus	0.296993	0.00980001	1
Bacteria;Proteobacteria;Deltaproteobacteria;PB19;uncultured delta proteobacterium;uncultured delta proteobacterium	0.0136389	0.0105542	1
Bacteria;Gemmatimonadetes;BD2-11 terrestrial group;Unclassified;Unclassified;Unclassified	0.00313534	0.002669	1
Bacteria;Actinobacteria;Thermoleophilia;Solirubrobacterales;67-14;Unclassified	0.00154135	0.00106469	1
Bacteria;Proteobacteria;Gammaproteobacteria;Oceanospirillales;Kangiellaceae;Kangiella	0.00617793	0.0157348	1
Bacteria;Proteobacteria;Gammaproteobacteria;Arenicellales;Arenicellaceae;HTCC5015	0.00390998	0.0417684	1
Bacteria;Proteobacteria;Deltaproteobacteria;Myxococcales;Phaselicystidaceae;Phaselicystis	0.0023515	0.0011019	1
Bacteria;Proteobacteria;Alphaproteobacteria;Rhodobacterales;Rhodobacteraceae;Sagittula	0.0046219	0.0223394	1
Bacteria;Dependentiae;Babeliae;Babeliales;Vermiphilaceae;uncultured bacterium	0.00154135	0.00106469	1
Bacteria;Proteobacteria;Alphaproteobacteria;Rhizobiales;Beijerinckiaceae;Methylocystis	0.0023515	0.00152873	1
