# Supplementary material for: Carapace microbiota in American lobsters (Homarus americanus) associated with epizootic shell disease and the green gland
Source: Front Microbiol. 2023 Apr 5;14:1093312. doi: 10.3389/fmicb.2023.1093312 (PMC10113626; doi:10.3389/fmicb.2023.1093312)
Supplement: SUPPLEMENTARY TABLE S4 — Core bacterial genera in ESD and HTH. [file Table_4.XLSX]

## Sheet: Core genera
Names	Total	Elements
Shared	4	Pseudahrensia
		Loktanella
		Maritimimonas
		Cocleimonas
ESD	14	Arcobacter
		Kiloniella
		Winogradskyella
		Halocynthiibacter
		Colwellia
		Lentilitoribacter
		Aquimarina
		Tenacibaculum
		Perspicuibacter
		Ilumatobacter
		Pelagibius
		Leucothrix
		Cohaesibacter
		Lacinutrix
HTH	10	Portibacter
		Litoreibacter
		Yersinia
		Amylibacter
		Granulosicoccus
		Lewinella
		Robiginitomaculum
		Pseudoalteromonas
		Vibrio
		Sulfitobacter
